# Supplementary material for: Fungal Communities in Leaves and Roots of Healthy-Looking and Diseased Ulmus glabra
Source: Microorganisms. 2022 Nov 10;10(11):2228. doi: 10.3390/microorganisms10112228 (PMC9697362; doi:10.3390/microorganisms10112228)
Supplement: Supplementary file 1 [file microorganisms-10-02228-s001.zip]

Archive with 1 entries (1 files):
- microorganisms-1929105-supplementary.xlsx
