# Supplementary material for: Fungal Communities in Leaves and Roots of Healthy-Looking and Diseased Ulmus glabra
Source: Microorganisms. 2022 Nov 10;10(11):2228. doi: 10.3390/microorganisms10112228 (PMC9697362; doi:10.3390/microorganisms10112228)
Supplement: Supplementary file 1 [file microorganisms-10-02228-s001.zip › microorganisms-1929105-supplementary.xlsx]

## Sheet: Supplementary table s1
Supplementary Table S1. Occurrence and relative abundance of fungal taxa (shown as a proportion of all high-quality fungal sequences) in roots of healthy-looking (H) and diseased (D) trees of Ulmus glabra sampled from different sites (G1-6) in Lithuania.
Phylum	Species name	Reference number	Similarity, %	G1		G2		G3		G4		G5		G6		Total
				H, %	D, %	H, %	D, %	H, %	D, %	H, %	D, %	H, %	D, %	H, %	D, %	H, %	D, %	All, %
Ascomycota	Trichocladium griseum	MN643061	100	0.0252398	-	12.5551	78.3421	0.63857	0.0778614	-	0.787402	0.292398	-	0.621118	1.31148	1.08841	48.7481	32.8952
Ascomycota	Penicillium restrictum	MT090009	100	0.0504796	-	1.10132	0.591159	2.29885	95.7955	3.33333	4.46194	4.09357	-	0.621118	1.96721	0.820496	31.3637	21.2042
Basidiomycota	Unidentified sp. 5238_7	KC588795	99	57.0924	-	-	-	-	-	-	-	-	-	-	-	37.8768	-	12.5989
Ascomycota	Unidentified sp. 5238_20	KX193283	100	-	-	-	11.0036	-	-	-	-	-	-	-	-	-	6.83525	4.56166
Ascomycota	Roesleria subterranea	KU666540	100	-	-	-	-	84.0358	0.103815	9.62963	-	-	-	-	-	11.4534	0.0333834	3.83202
Basidiomycota	Cyclocybe sp. 5238_22	MW644549	97	13.5538	-	-	-	-	-	-	-	-	-	0.621118	1.63934	9.00871	0.0417293	3.0244
Ascomycota	Unidentified sp. 5238_39	JF519577	100	5.77991	-	13.8767	0.0268709	0.127714	0.20763	-	0.787402	-	-	-	14.0984	4.90623	0.467368	1.94386
Basidiomycota	Trechisporales sp.5238_32	KU973892	100	1.59011	-	27.3128	-	0.255428	-	-	9.97375	-	-	0.621118	22.9508	3.18151	0.901352	1.6598
Ascomycota	Leptodontidium camptobactrum	MH857172	100	0.0252398	-	-	2.41838	-	-	-	-	-	-	-	-	0.0167448	1.50225	1.00813
Basidiomycota	Mycena leptocephala	MT644911	100	0.0252398	-	-	-	-	0.311446	-	0.787402	-	-	80.1242	-	2.17683	0.125188	0.807619
Ascomycota	Unidentified sp. 5238_78	MH636731	99	3.60929	-	-	-	-	-	-	-	-	-	-	-	2.39451	-	0.79648
Basidiomycota	Malassezia restricta	MK336446	99	0.201918	-	3.96476	0.0134354	0.63857	0.20763	8.14815	15.4856	0.877193	-	-	4.91803	0.937709	0.692706	0.774201
Basidiomycota	Xerocomellus porosporus	HM190086	99	2.97829	-	-	-	-	-	-	-	-	-	-	-	1.97589	-	0.657235
Mucoromycota	Podila minutissima	MT366014	100	0.151439	-	0.220264	1.42416	-	-	0.37037	-	0.292398	-	-	0.327869	0.150703	0.893006	0.646096
Basidiomycota	Thyrostroma tiliae	MK751738	100	2.62494	-	-	-	-	-	-	-	-	-	-	-	1.74146	-	0.579258
Ascomycota	Dothideomycetes sp. 5238_97	LR864332	99	-	-	6.82819	0.0134354	-	0.441215	2.96296	8.66142	1.46199	-	-	-	0.736772	0.425638	0.52913
Ascomycota	Camposporium multiseptatum	NR171863	100	2.32206	-	-	-	-	-	-	-	0.292398	-	0.621118	0.327869	1.57401	0.00834585	0.52913
Ascomycota	Trichoderma atroviride	MT514373	99	0.0252398	-	-	1.10171	-	-	-	-	0.292398	-	-	0.655738	0.0334896	0.701052	0.479002
Basidiomycota	Entoloma strigosissimum	JF908004	99	-	-	7.26872	-	-	0.181677	10	4.72441	-	-	-	-	1.00469	0.208646	0.473432
Basidiomycota	Conocybe nigrescens	MK217423	100	-	-	-	-	-	-	-	-	22.5146	-	-	-	1.28935	-	0.428874
Ascomycota	Cadophora orchidicola	MT436755	100	0.201918	-	-	0.134354	0.893997	0.103815	-	1.5748	3.21637	-	3.10559	6.88525	0.519089	0.34218	0.401025
Ascomycota	Cladosporium sp. 5238_5	MT645945	100	0.126199	-	1.32159	0.0134354	1.02171	-	6.66667	5.77428	0.292398	-	-	3.27869	0.636303	0.275413	0.395455
Basidiomycota	Infundibulicybe geotropa	KT122792	100	-	-	-	-	-	-	-	-	20.7602	-	-	-	1.18888	-	0.395455
Zygomycota	Absidia glauca	EU484257	100	-	-	-	0.873304	-	-	-	-	-	-	-	-	-	0.54248	0.362036
Ascomycota	Unidentified sp. 5238_132	KX222675	100	1.33771	-	-	-	-	0.0259538	-	-	-	-	0.621118	2.29508	0.90422	0.0667668	0.345327
Basidiomycota	Unidentified sp. 5238_124	LR874952	100	-	-	-	-	-	0.0259538	-	-	16.9591	-	-	-	0.971199	0.00834585	0.328618
Basidiomycota	Solicoccozyma terricola	MH487580	100	0.0504796	-	-	0.738949	0.127714	-	-	-	-	-	-	-	0.0502344	0.459022	0.323048
Ascomycota	Unidentified sp. 5238_145	MK627256	99	1.26199	-	-	-	-	0.0519076	-	-	-	-	-	1.63934	0.83724	0.058421	0.317478
Ascomycota	Pseudogymnoascus sp.5238_46	MT367251	100	-	-	0.220264	0.631466	0.127714	0.0519076	-	0.262467	0.292398	-	0.621118	0.655738	0.0669792	0.433984	0.311908
Basidiomycota	Solicoccozyma aeria	MT596205	100	-	-	-	0.698643	-	-	-	-	-	-	-	-	-	0.433984	0.289629
Zygomycota	Mucor fragilis	MN967098	100	-	-	-	0.671772	-	-	-	-	-	-	-	-	-	0.417293	0.278489
Basidiomycota	Tomentella ferruginea	LR873412	100	-	-	-	-	-	-	15.5556	-	-	-	-	-	0.703282	-	0.233931
Ascomycota	Polyphilus sp. 5238_169	MW033372	99	0.731954	-	0.660793	-	-	-	-	1.31234	-	-	-	0.655738	0.535834	0.058421	0.217222
Basidiomycota	Mycena amicta	KJ705188	100	0.933872	-	-	-	-	-	-	-	-	-	-	-	0.619558	-	0.206082
Ascomycota	Unidentified sp. 5238_214	JQ666571	99	0.126199	-	1.32159	0.0671772	-	0.0259538	-	3.93701	-	-	-	0.327869	0.184193	0.183609	0.183803
Basidiomycota	Russula praetervisa	KF245531	100	0.580515	-	0.220264	0.0268709	0.766284	-	-	-	-	-	-	-	0.502344	0.0166917	0.178233
Basidiomycota	Vishniacozyma carnescens	MT595884	100	0.126199	-	0.660793	0.0403063	-	-	-	1.5748	0.584795	-	-	3.60656	0.167448	0.166917	0.167094
Ascomycota	Ilyonectria crassa	MT573482	100	0.403836	-	0.220264	-	-	0.0519076	0.37037	0.262467	0.877193	-	-	1.96721	0.351641	0.0751127	0.167094
Ascomycota	Exophiala equina	MT453276	100	0.252398	-	-	0.0268709	0.127714	0.311446	1.11111	0.262467	-	-	-	-	0.234427	0.125188	0.161524
Zygomycota	Absidia sp. 5238_230	EU816583	98	-	-	-	0.362757	-	-	-	-	-	-	-	-	-	0.225338	0.150384
Ascomycota	Tetracladium sp. 5238_154	MK627430	100	0.0252398	-	1.10132	-	0.383142	0.0778614	-	-	1.75439	-	0.621118	2.29508	0.267917	0.0834585	0.144815
Ascomycota	Entrophospora infrequens	MT451860	99	0.580515	-	0.440529	-	-	-	-	0.262467	-	-	-	-	0.41862	0.00834585	0.144815
Ascomycota	Trichophaea sp. 5238_229	KF742769	100	-	-	-	-	-	-	9.25926	-	-	-	-	-	0.41862	-	0.139245
Basidiomycota	Tomentella pilosa	MT095966	99	-	-	-	-	-	-	8.51852	-	-	-	-	-	0.385131	-	0.128105
Ascomycota	Helotiales sp. 5238_365	MK627356	100	-	-	-	-	-	-	-	-	6.43275	-	-	-	0.368386	-	0.122535
Ascomycota	Lachnum pygmaeum	MT294411	100	-	-	-	-	-	-	-	-	-	-	-	7.21311	-	0.183609	0.122535
Ascomycota	Fraxinicola fraxini	EU035457	100	0.100959	-	0.440529	0.0134354	-	0.0259538	-	1.04987	1.16959	-	-	1.63934	0.167448	0.0918044	0.116966
Basidiomycota	Malassezia globosa	HQ710807	100	-	-	0.440529	-	-	-	0.37037	3.67454	-	-	-	-	0.0502344	0.116842	0.0946864
Ascomycota	Aureobasidium pullulans	MT645930	100	0.0504796	-	0.220264	-	-	0.0259538	0.37037	1.83727	0.877193	-	-	0.327869	0.117214	0.0751127	0.0891166
Ascomycota	Unidentified sp. 5238_232	KU062519	100	0.403836	-	-	-	-	-	-	-	-	-	-	-	0.267917	-	0.0891166
Glomeromycota	Rhizoglomus sp. 5238_255	MT765474	95	0.378597	-	-	-	-	-	-	-	-	-	-	-	0.251172	-	0.0835468
Basidiomycota	Unidentified sp. 5238_280	LR874919	100	-	-	-	-	-	-	-	-	4.38596	-	-	-	0.251172	-	0.0835468
Basidiomycota	Phallus impudicus	MT512648	100	-	-	0.220264	-	0.510856	0.0778614	0.37037	0.787402	-	-	-	0.655738	0.100469	0.0667668	0.0779771
Basidiomycota	Inocybe putilla	FN550882	99	-	-	-	-	1.66028	-	-	-	-	-	-	-	0.217683	-	0.0724073
Ascomycota	Aspergillus pseudoglaucus	MT582752	100	-	-	0.440529	-	0.127714	-	3.7037	-	-	-	-	-	0.217683	-	0.0724073
Ascomycota	Leotiomycetes sp. 5238_297	MF486900	97	0.328117	-	-	-	-	-	-	-	-	-	-	-	0.217683	-	0.0724073
Basidiomycota	Mycena cinerella	KT900146	100	-	-	-	-	1.66028	-	-	-	-	-	-	-	0.217683	-	0.0724073
Basidiomycota	Coprinellus micaceus	MT644910	100	-	-	-	-	-	-	4.44444	-	-	-	-	-	0.200938	-	0.0668375
Ascomycota	Unidentified sp. 5238_587	MH979272	94	-	-	-	-	-	-	-	3.14961	-	-	-	-	-	0.10015	0.0668375
Basidiomycota	Rigidoporus sp. 5238_293	LR865021	99	-	-	2.64317	-	-	-	-	-	-	-	-	-	0.200938	-	0.0668375
Basidiomycota	Russula odorata	KX905045	100	-	-	0.881057	0.0940481	0.127714	-	-	-	-	-	-	-	0.083724	0.058421	0.0668375
Ascomycota	Phaeococcomyces sp. 5238_298	KC785560	99	-	-	0.220264	-	-	-	-	2.62467	-	-	-	-	0.0167448	0.0834585	0.0612677
Basidiomycota	Scleroderma areolatum	JX030282	99	-	-	0.440529	0.0537418	0.63857	-	-	-	-	-	-	-	0.117214	0.0333834	0.0612677
Zygomycota	Unidenitfied sp 5238_278	KY404960	99	-	-	-	-	-	0.285492	-	-	-	-	-	-	-	0.0918044	0.0612677
Basidiomycota	Agaricales sp. 5238_311	MK627212	100	-	-	-	-	-	-	-	-	3.21637	-	-	-	0.184193	-	0.0612677
Basidiomycota	Phlebia tremellosa	LN611127	100	-	-	-	-	-	-	-	2.88714	-	-	-	-	-	0.0918044	0.0612677
Basidiomycota	Thelephoraceae sp. 5238_362	GU327494	100	-	-	-	-	-	0.20763	1.11111	-	-	-	-	-	0.0502344	0.0667668	0.0612677
Ascomycota	Unidentified sp. 5238_15	MG827509	99	-	-	-	0.0134354	-	-	0.740741	0.787402	0.292398	-	1.24224	0.327869	0.083724	0.0417293	0.0556979
Ascomycota	Phialocephala fortinii	MK965788	100	0.0252398	-	-	-	0.63857	-	-	1.04987	-	-	-	-	0.100469	0.0333834	0.0556979
Basidiomycota	Trechisporales sp. 5238_392	JF691075	99	-	-	-	-	-	-	-	2.62467	-	-	-	-	-	0.0834585	0.0556979
Basidiomycota	Mycena rebaudengoi	LR873429	100	-	-	-	0.0134354	0.510856	-	1.48148	-	-	-	0.621118	-	0.150703	0.00834585	0.0556979
Zygomycota	Mortierella alpina	MT366045	100	-	-	0.220264	0.0806127	-	0.0259538	-	-	-	-	-	0.327869	0.0167448	0.0667668	0.0501281
Ascomycota	Pyronemataceae sp.5238_386	GQ469535	99	-	-	1.98238	-	-	-	-	-	-	-	-	-	0.150703	-	0.0501281
Ascomycota	Unidentified sp. 5238_47	MG827565	100	-	-	0.440529	-	-	0.0259538	0.37037	0.787402	0.292398	-	-	-	0.0669792	0.0333834	0.0445583
Ascomycota	Lecania naegelii	KT695323	99	0.0757193	-	0.440529	-	-	-	-	0.787402	-	-	-	-	0.083724	0.0250376	0.0445583
Basidiomycota	Cortinarius sp. 5238_316	KP783436	99	-	-	0.881057	0.0403063	-	-	-	-	-	-	0.621118	-	0.083724	0.0250376	0.0445583
Ascomycota	Ramularia vizellae	MK012421	100	-	-	-	-	-	-	-	1.31234	-	-	-	0.655738	-	0.058421	0.0389885
Basidiomycota	Dioszegia sp. 5238_18	LT548261	100	0.0252398	-	-	-	0.255428	-	-	-	-	-	0.621118	0.983607	0.0669792	0.0250376	0.0389885
Ascomycota	Unidentified sp. 5238_310	KX222705	99	-	-	0.440529	-	-	-	0.37037	0.787402	-	-	0.621118	-	0.0669792	0.0250376	0.0389885
Glomeromycota	Glomus sp. 5238_345	MN029516	96	0.176678	-	-	-	-	-	-	-	-	-	-	-	0.117214	-	0.0389885
Basidiomycota	Trechisporales sp. 5238_444	JF691365	98	-	-	-	-	-	-	-	1.83727	-	-	-	-	-	0.058421	0.0389885
Ascomycota	Keithomyces carneus	MT079168	100	0.0252398	-	-	0.0403063	-	-	-	0.262467	-	-	-	0.327869	0.0167448	0.0417293	0.0334187
Basidiomycota	Inocybe muricellata	AM882915	100	0.151439	-	-	-	-	-	-	-	-	-	-	-	0.100469	-	0.0334187
Ascomycota	Hyaloscypha finlandica	KF850368	98	-	-	-	-	-	-	2.22222	-	-	-	-	-	0.100469	-	0.0334187
Basidiomycota	Oliveonia pauxilla	MN660332	99	-	-	-	-	-	-	-	-	1.75439	-	-	-	0.100469	-	0.0334187
Basidiomycota	Unidentified sp. 5238_509	MW163340	99	-	-	-	-	-	0.155723	-	-	-	-	-	-	-	0.0500751	0.0334187
Ascomycota	Didymella sp. 5238_12	MT453298	100	-	-	0.660793	-	-	-	-	0.262467	-	-	-	0.327869	0.0502344	0.0166917	0.0278489
Zygomycota	Linnemannia sp. 5238_62	MF688893	97	0.0757193	-	-	-	-	-	-	0.524934	-	-	-	-	0.0502344	0.0166917	0.0278489
Ascomycota	Neosetophoma sp. 5238_42	MN244543	100	0.0504796	-	0.440529	-	-	-	-	0.262467	-	-	-	-	0.0669792	0.00834585	0.0278489
Ascomycota	Sarcinomyces sp. 5238_25	JQ061170	98	-	-	-	-	-	-	0.37037	0.262467	-	-	-	0.983607	0.0167448	0.0333834	0.0278489
Ascomycota	Pleotrichocladium opacum	MT595456	100	0.0504796	-	-	0.0268709	-	-	-	-	0.292398	-	-	-	0.0502344	0.0166917	0.0278489
Ascomycota	Oidiodendron maius	MH860824	100	-	-	-	-	0.127714	-	-	-	-	-	-	1.31148	0.0167448	0.0333834	0.0278489
Ascomycota	Exophiala sp. 5238_493	LR875002	99	0.100959	-	-	-	-	-	-	-	0.292398	-	-	-	0.083724	-	0.0278489
Ascomycota	Leptodontidium irregulare	MH857936	100	-	-	0.440529	0.0403063	-	-	-	-	-	-	-	-	0.0334896	0.0250376	0.0278489
Basidiomycota	Helvellosebacina helvelloides	OM431938	99	-	-	-	-	-	0.129769	-	-	-	-	-	-	-	0.0417293	0.0278489
Basidiomycota	Wallemia muriae	KX911850	99	-	-	-	-	-	-	0.740741	0.524934	0.292398	-	-	-	0.0502344	0.0166917	0.0278489
Ascomycota	Sporothrix inflata	MW710180	100	-	-	0.220264	0.0537418	-	-	-	-	-	-	-	-	0.0167448	0.0333834	0.0278489
Basidiomycota	Hemimycena pseudolactea	MN660504	99	-	-	-	-	-	-	1.85185	-	-	-	-	-	0.083724	-	0.0278489
Ascomycota	Helotieales sp. 5238_571	MN540304	100	-	-	0.220264	0.0134354	-	0.0519076	0.37037	-	-	-	-	-	0.0334896	0.0250376	0.0278489
Basidiomycota	Lactarius luridus	KJ742407	100	-	-	-	-	-	-	-	-	-	-	-	1.63934	-	0.0417293	0.0278489
Ascomycota	Unidentified sp. 5238_594	LR862940	100	0.0757193	-	-	-	-	-	-	-	-	-	0.621118	0.327869	0.0669792	0.00834585	0.0278489
Ascomycota	Unidentified sp. 5238_44	NR153488	85	-	-	-	-	-	0.0259538	-	-	0.584795	-	-	0.327869	0.0334896	0.0166917	0.0222792
Ascomycota	Alternaria alternata	OU989241	100	-	-	0.220264	-	-	-	-	0.262467	-	-	-	0.655738	0.0167448	0.0250376	0.0222792
Ascomycota	Phyllactinia fraxini	KY660851	100	0.0252398	-	-	-	-	-	-	0.262467	-	-	-	0.655738	0.0167448	0.0250376	0.0222792
Ascomycota	Unidentified sp. 5238_681	KC791021	98	-	-	-	-	-	-	-	-	-	-	2.48447	-	0.0669792	-	0.0222792
Ascomycota	Hyaloscypha leuconica	JN033451	99	-	-	0.440529	-	0.127714	-	-	0.262467	-	-	-	-	0.0502344	0.00834585	0.0222792
Basidiomycota	Sebacina sp. 5238_690	HG796953	99	-	-	-	-	-	-	-	-	1.16959	-	-	-	0.0669792	-	0.0222792
Basidiomycota	Unidentified sp. 5238_498	KJ188622	99	-	-	-	-	-	0.0259538	-	0.787402	-	-	-	-	-	0.0333834	0.0222792
Ascomycota	Helotiales sp. 5238_496	MK431014	100	-	-	0.660793	0.0134354	-	-	-	-	-	-	-	-	0.0502344	0.00834585	0.0222792
Ascomycota	Helotiales sp. 5238_627	LR602392	100	-	-	-	-	-	0.0259538	0.37037	0.524934	-	-	-	-	0.0167448	0.0250376	0.0222792
Basidiomycota	Oliveonia sp. 5238_1079	MT235653	100	-	-	-	-	-	0.103815	-	-	-	-	-	-	-	0.0333834	0.0222792
Basidiomycota	Sebacina dimitica	KF061273	100	-	-	0.881057	-	-	-	-	-	-	-	-	-	0.0669792	-	0.0222792
Ascomycota	Tuber maculatum	MK955499	100	0.0252398	-	-	-	-	-	0.37037	0.524934	-	-	-	-	0.0334896	0.0166917	0.0222792
Ascomycota	Coniozyma sp. 5238_17	MW764574	100	-	-	0.220264	-	-	-	-	-	-	-	-	0.655738	0.0167448	0.0166917	0.0167094
Basidiomycota	Saitozyma podzolica	MN128359	100	0.0252398	-	-	-	-	0.0259538	-	0.262467	-	-	-	-	0.0167448	0.0166917	0.0167094
Ascomycota	Leptodontidium sp. 5238_93	MT595553	100	-	-	0.220264	-	-	0.0259538	-	-	0.292398	-	-	-	0.0334896	0.00834585	0.0167094
Ascomycota	Penicillium cosmopolitanum	MT582792	100	-	-	-	0.0134354	-	0.0259538	-	0.262467	-	-	-	-	-	0.0250376	0.0167094
Ascomycota	Cadophora fastigiata	MF182432	99	-	-	0.220264	-	-	-	-	-	0.584795	-	-	-	0.0502344	-	0.0167094
Ascomycota	Aspergillus domesticus	MH630033	100	-	-	-	-	-	0.0259538	-	-	-	-	-	0.655738	-	0.0250376	0.0167094
Basidiomycota	Amphinema byssoides	MK838256	100	-	-	-	-	-	-	-	0.524934	-	-	-	0.327869	-	0.0250376	0.0167094
Ascomycota	Cosmospora berkeleyana	MT079157	100	-	-	0.220264	0.0268709	-	-	-	-	-	-	-	-	0.0167448	0.0166917	0.0167094
Basidiomycota	Laccaria macrocystidia	KM067856	99	-	-	-	-	-	-	-	0.262467	-	-	-	0.655738	-	0.0250376	0.0167094
Ascomycota	Oidiodendron eucalypti	OL639675	99	-	-	-	0.0403063	-	-	-	-	-	-	-	-	-	0.0250376	0.0167094
Ascomycota	Alatospora sp. 5238_503	KF730807	97	0.0252398	-	-	-	0.255428	-	-	-	-	-	-	-	0.0502344	-	0.0167094
Ascomycota	Atractospora decumbens	NR153541	99	-	-	-	0.0403063	-	-	-	-	-	-	-	-	-	0.0250376	0.0167094
Ascomycota	Helotiales sp. 5238_726	MK627300	100	0.0757193	-	-	-	-	-	-	-	-	-	-	-	0.0502344	-	0.0167094
Basidiomycota	Trechisporales sp.5238_614	KU973892	94	0.0757193	-	-	-	-	-	-	-	-	-	-	-	0.0502344	-	0.0167094
Basidiomycota	Unidentified sp. 5238_990	MW163428	97	-	-	-	-	-	0.0778614	-	-	-	-	-	-	-	0.0250376	0.0167094
Basidiomycota	Pseudotomentella tristis	MH310790	98	-	-	-	-	-	-	-	0.787402	-	-	-	-	-	0.0250376	0.0167094
Ascomycota	Fusarium oxysporum f.sp. heliotropii	MH063812	99	-	-	0.660793	-	-	-	-	-	-	-	-	-	0.0502344	-	0.0167094
Basidiomycota	Russula violacea	AF506465	99	0.0252398	-	-	-	0.255428	-	-	-	-	-	-	-	0.0502344	-	0.0167094
Basidiomycota	Unidentified sp. 5238_654	MK020751	99	-	-	-	-	-	0.0778614	-	-	-	-	-	-	-	0.0250376	0.0167094
Ascomycota	Cladophialophora 5238_721	LR863576	100	-	-	0.440529	-	-	-	-	-	-	-	-	0.327869	0.0334896	0.00834585	0.0167094
Ascomycota	Herpotrichiellaceae sp. 5238_773	LR603660	100	0.0757193	-	-	-	-	-	-	-	-	-	-	-	0.0502344	-	0.0167094
Ascomycota	Pezicula melanigena	MT595903	100	-	-	-	-	-	-	-	-	-	-	0.621118	0.655738	0.0167448	0.0166917	0.0167094
Basidiomycota	Slooffia sp. 5238_584	LR863211	100	0.0504796	-	-	-	-	-	-	-	-	-	0.621118	-	0.0502344	-	0.0167094
Ascomycota	Lemonniera sp. 5238_6	KX096679	99	0.0504796	-	-	-	-	-	-	-	-	-	-	-	0.0334896	-	0.0111396
Ascomycota	Septoria sp. 5238_56	MH931283	100	-	-	-	-	-	-	-	0.262467	-	-	-	0.327869	-	0.0166917	0.0111396
Ascomycota	Preussia flanaganii	LR875597	100	-	-	-	0.0268709	-	-	-	-	-	-	-	-	-	0.0166917	0.0111396
Zygomycota	Mortierella sp. 5238_166	LR863001	99	0.0504796	-	-	-	-	-	-	-	-	-	-	-	0.0334896	-	0.0111396
Ascomycota	Trichosporiella cerebriformis	MH865134	100	-	-	-	-	-	0.0259538	0.37037	-	-	-	-	-	0.0167448	0.00834585	0.0111396
Basidiomycota	Vishniacozyma dimennae	AY188365	100	-	-	-	-	-	-	-	-	0.292398	-	-	0.327869	0.0167448	0.00834585	0.0111396
Basidiomycota	Unidentified sp. 5238_217	MT237168	100	-	-	0.220264	-	-	0.0259538	-	-	-	-	-	-	0.0167448	0.00834585	0.0111396
Zygomycota	Umbelopsis vinacea	MF417298	99	-	-	-	-	0.127714	0.0259538	-	-	-	-	-	-	0.0167448	0.00834585	0.0111396
Basidiomycota	Malassezia sympodialis	MT648771	100	-	-	-	0.0134354	-	-	-	0.262467	-	-	-	-	-	0.0166917	0.0111396
Ascomycota	Pseudeurotium bakeri	MK390497	100	-	-	-	-	-	-	-	-	0.292398	-	-	0.327869	0.0167448	0.00834585	0.0111396
Ascomycota	Tolypocladium cylindrosporum	MK984581	99	-	-	-	-	-	-	-	0.262467	-	-	-	0.327869	-	0.0166917	0.0111396
Ascomycota	Lembosiniella sp. 5238_270	MT813970	98	0.0252398	-	-	-	-	0.0259538	-	-	-	-	-	-	0.0167448	0.00834585	0.0111396
Basidiomycota	Armillaria gallica	KY474051	99	0.0252398	-	-	-	-	-	-	0.262467	-	-	-	-	0.0167448	0.00834585	0.0111396
Ascomycota	Paracucurbitaria corni	MT547826	100	-	-	-	-	0.127714	-	0.37037	-	-	-	-	-	0.0334896	-	0.0111396
Ascomycota	Unidentified sp. 5238_374	MF347807	96	-	-	-	-	-	-	-	-	-	-	-	0.655738	-	0.0166917	0.0111396
Ascomycota	Aspergillus vitricola	MK367420	100	-	-	0.220264	-	-	-	0.37037	-	-	-	-	-	0.0334896	-	0.0111396
Ascomycota	Foliophoma sp. 5238_103	MN244200	96	0.0252398	-	-	-	-	-	-	-	0.292398	-	-	-	0.0334896	-	0.0111396
Basidiomycota	Coprinellus disseminatus	MG597342	100	-	-	-	-	-	0.0259538	-	-	0.292398	-	-	-	0.0167448	0.00834585	0.0111396
Ascomycota	Tuber rufum f. ferrugineum	FM205674	99	-	-	-	-	-	0.0519076	-	-	-	-	-	-	-	0.0166917	0.0111396
Basidiomycota	Mycena aetites	MH856226	98	-	-	0.220264	-	-	-	-	-	-	-	0.621118	-	0.0334896	-	0.0111396
Ascomycota	Acremonium alternatum	OM618121	99	-	-	-	-	-	-	0.37037	-	-	-	-	0.327869	0.0167448	0.00834585	0.0111396
Ascomycota	Oidiodendron flavum	MN450649	99	-	-	-	-	-	0.0519076	-	-	-	-	-	-	-	0.0166917	0.0111396
Ascomycota	Clonostachys rosea	MT595491	100	0.0252398	-	-	0.0134354	-	-	-	-	-	-	-	-	0.0167448	0.00834585	0.0111396
Ascomycota	Helotiales sp. 5238_785	KJ827304	100	-	-	-	-	-	-	-	0.524934	-	-	-	-	-	0.0166917	0.0111396
Ascomycota	Leptosphaeria sp. 5238_713	KC759510	100	0.0504796	-	-	-	-	-	-	-	-	-	-	-	0.0334896	-	0.0111396
Ascomycota	Oidiodendron truncatum	LC317709	100	-	-	-	0.0268709	-	-	-	-	-	-	-	-	-	0.0166917	0.0111396
Ascomycota	Paraophiobolus arundinis	MH259168	100	-	-	-	-	-	-	-	-	-	-	-	0.655738	-	0.0166917	0.0111396
Basidiomycota	Unidentified sp. 5238_2281	LR874857	88	-	-	-	-	-	-	-	-	0.584795	-	-	-	0.0334896	-	0.0111396
Ascomycota	Unidentified sp. 5238_862	KX193283	92	-	-	-	0.0268709	-	-	-	-	-	-	-	-	-	0.0166917	0.0111396
Basidiomycota	Unidentified sp. 5238_960	MK627246	92	-	-	-	-	0.255428	-	-	-	-	-	-	-	0.0334896	-	0.0111396
Basidiomycota	Tomentella sp. 5238_822	MK627265	96	-	-	-	-	-	-	0.740741	-	-	-	-	-	0.0334896	-	0.0111396
Zygomycota	Archaeosporales 5238_759	MH982547	98	0.0504796	-	-	-	-	-	-	-	-	-	-	-	0.0334896	-	0.0111396
Ascomycota	Flagellospora leucorhynchos	KC834049	98	-	-	0.220264	-	-	-	-	-	0.292398	-	-	-	0.0334896	-	0.0111396
Ascomycota	Cyphellophora sp.5238_901	KT270124	99	-	-	0.220264	-	-	-	-	0.262467	-	-	-	-	0.0167448	0.00834585	0.0111396
Basidiomycota	Cortinarius decipientoides	MW555475	99	-	-	-	-	0.127714	-	-	-	-	-	-	0.327869	0.0167448	0.00834585	0.0111396
Ascomycota	Helotiales sp. 5238_1019	LR863105	99	0.0504796	-	-	-	-	-	-	-	-	-	-	-	0.0334896	-	0.0111396
Ascomycota	Hymenoscyphus monotropae	LC596930	99	-	-	0.440529	-	-	-	-	-	-	-	-	-	0.0334896	-	0.0111396
Basidiomycota	Lactarius sp 5238_1009	MK820088	99	-	-	-	-	-	0.0259538	-	0.262467	-	-	-	-	-	0.0166917	0.0111396
Basidiomycota	Russula velenovskyi	KR019819	99	-	-	-	-	-	-	-	0.524934	-	-	-	-	-	0.0166917	0.0111396
Basidiomycota	Solicoccozyma sp. 5238_910	LR863406	99	-	-	-	0.0268709	-	-	-	-	-	-	-	-	-	0.0166917	0.0111396
Basidiomycota	Tricholomataceae sp. 5238_1002	MH016642	99	-	-	0.440529	-	-	-	-	-	-	-	-	-	0.0334896	-	0.0111396
Ascomycota	Unidentified sp. 5238_1023	MW050803	99	-	-	0.220264	-	-	0.0259538	-	-	-	-	-	-	0.0167448	0.00834585	0.0111396
Ascomycota	Unidentified sp. 5238_980	KU061750	99	-	-	-	-	0.255428	-	-	-	-	-	-	-	0.0334896	-	0.0111396
Ascomycota	Cladophialophora 5238_809	MK627158	100	-	-	0.220264	-	0.127714	-	-	-	-	-	-	-	0.0334896	-	0.0111396
Ascomycota	Unidentified sp. 5238_1541	KX193359	100	-	-	-	-	-	-	-	0.524934	-	-	-	-	-	0.0166917	0.0111396
Ascomycota	Lapidomyces aloidendricola	NR173048	98	-	-	-	-	-	-	-	0.262467	-	-	-	-	-	0.00834585	0.00556979
Zygomycota	Umbelopsis nana	MT344188	100	-	-	-	-	-	-	0.37037	-	-	-	-	-	0.0167448	-	0.00556979
Ascomycota	Angustimassarina populi	MF409170	100	-	-	-	-	-	-	-	-	-	-	-	0.327869	-	0.00834585	0.00556979
Ascomycota	Sydowia polyspora	LR875280	100	-	-	-	-	-	-	-	-	0.292398	-	-	-	0.0167448	-	0.00556979
Basidiomycota	Russula foetens	MG687323	100	-	-	-	-	0.127714	-	-	-	-	-	-	-	0.0167448	-	0.00556979
Ascomycota	Saccharomycetales sp. 5238_126	MK627007	100	-	-	-	-	-	-	-	-	-	-	0.621118	-	0.0167448	-	0.00556979
Ascomycota	Alternaria infectoria	MT573465	100	0.0252398	-	-	-	-	-	-	-	-	-	-	-	0.0167448	-	0.00556979
Basidiomycota	Inocybe sp. 5238_231	HF675530	100	0.0252398	-	-	-	-	-	-	-	-	-	-	-	0.0167448	-	0.00556979
Zygomycota	Linnemannia gamsii	MT366016	100	-	-	0.220264	-	-	-	-	-	-	-	-	-	0.0167448	-	0.00556979
Basidiomycota	Unidentified sp. 5238_222	MN903483	100	-	-	0.220264	-	-	-	-	-	-	-	-	-	0.0167448	-	0.00556979
Zygomycota	Podila horticola	JX976021	99	-	-	-	-	-	-	-	0.262467	-	-	-	-	-	0.00834585	0.00556979
Ascomycota	Aposphaeria corallinolutea	MT177916	100	-	-	-	-	-	-	-	-	-	-	-	0.327869	-	0.00834585	0.00556979
Ascomycota	Pseudeurotium sp. 5238_295	KR266779	100	-	-	-	-	-	0.0259538	-	-	-	-	-	-	-	0.00834585	0.00556979
Ascomycota	Beauveria bassiana	MT072076	100	0.0252398	-	-	-	-	-	-	-	-	-	-	-	0.0167448	-	0.00556979
Ascomycota	Archaeorhizomyces borealis	MT522544	100	-	-	-	-	-	-	0.37037	-	-	-	-	-	0.0167448	-	0.00556979
Ascomycota	Lophiostoma compressum	JN942962	100	-	-	-	-	-	-	0.37037	-	-	-	-	-	0.0167448	-	0.00556979
Ascomycota	Cenococcum sp. 5238_245	JQ347060	100	-	-	-	-	-	-	-	-	-	-	-	0.327869	-	0.00834585	0.00556979
Ascomycota	Hymenoscyphus fraxineus	MT155386	100	-	-	-	-	-	-	-	0.262467	-	-	-	-	-	0.00834585	0.00556979
Ascomycota	Trichosporiella cerebriformis	MH859126	100	-	-	-	-	-	0.0259538	-	-	-	-	-	-	-	0.00834585	0.00556979
Ascomycota	Leotiomycetes sp. 5238_352	MK626961	99	-	-	-	-	-	0.0259538	-	-	-	-	-	-	-	0.00834585	0.00556979
Basidiomycota	Mrakia aquatica	MN597448	100	-	-	-	-	-	-	-	-	-	-	0.621118	-	0.0167448	-	0.00556979
Ascomycota	Dactylonectria macrodidyma	MK841907	100	-	-	-	-	-	-	-	-	0.292398	-	-	-	0.0167448	-	0.00556979
Zygomycota	Mortierella pseudozygospora	LR873368	100	-	-	-	-	-	-	-	-	-	-	-	0.327869	-	0.00834585	0.00556979
Ascomycota	Pseudoanguillospora stricta	MK353118	100	0.0252398	-	-	-	-	-	-	-	-	-	-	-	0.0167448	-	0.00556979
Ascomycota	Halenospora varia	MK842072	100	-	-	-	-	0.127714	-	-	-	-	-	-	-	0.0167448	-	0.00556979
Ascomycota	Sclerostagonospora sp.5238_517	LC171717	100	-	-	-	-	-	-	-	-	-	-	-	0.327869	-	0.00834585	0.00556979
Glomeromycota	Ambispora sp. 5238_565	LS479907	98	0.0252398	-	-	-	-	-	-	-	-	-	-	-	0.0167448	-	0.00556979
Ascomycota	Extremaceae sp. 5238_117	MZ573454	98	-	-	-	-	-	0.0259538	-	-	-	-	-	-	-	0.00834585	0.00556979
Chytridiomycota	Unidentified sp. 5238_428	MF483650	99	-	-	-	-	0.127714	-	-	-	-	-	-	-	0.0167448	-	0.00556979
Zygomycota	Mortierella sp. 5238_514	MF423491	100	-	-	-	-	-	-	-	0.262467	-	-	-	-	-	0.00834585	0.00556979
Ascomycota	Paraphaeosphaeria michotii	MG828933	100	-	-	-	-	-	0.0259538	-	-	-	-	-	-	-	0.00834585	0.00556979
Ascomycota	Trichoderma alni	KY800372	100	-	-	-	0.0134354	-	-	-	-	-	-	-	-	-	0.00834585	0.00556979
Ascomycota	Exophiala sp. 5238_2405	MN811693	99	0.0252398	-	-	-	-	-	-	-	-	-	-	-	0.0167448	-	0.00556979
Ascomycota	Helotiales sp. 5238_511	HM044552	99	0.0252398	-	-	-	-	-	-	-	-	-	-	-	0.0167448	-	0.00556979
Basidiomycota	Piloderma sp. 5238_495	MK838260	99	-	-	-	-	-	-	-	-	-	-	-	0.327869	-	0.00834585	0.00556979
Ascomycota	Eutypa lata	KX828153	100	-	-	-	-	-	-	-	0.262467	-	-	-	-	-	0.00834585	0.00556979
Basidiomycota	Lycoperdon umbrinum	KX686845	100	-	-	-	-	-	-	0.37037	-	-	-	-	-	0.0167448	-	0.00556979
Ascomycota	Unidentified sp. 5238_43	KP891121	100	-	-	0.220264	-	-	-	-	-	-	-	-	-	0.0167448	-	0.00556979
Ascomycota	Pezizomycotina sp 5238_718	MK627390	98	-	-	-	-	0.127714	-	-	-	-	-	-	-	0.0167448	-	0.00556979
Ascomycota	Roussoella sp. 5238_714	LC317761	98	-	-	-	-	-	-	-	0.262467	-	-	-	-	-	0.00834585	0.00556979
Ascomycota	Graphilbum pleomorphum	MH861928	99	0.0252398	-	-	-	-	-	-	-	-	-	-	-	0.0167448	-	0.00556979
Ascomycota	Leotiaceae sp. 5238_579	MK627274	99	-	-	-	-	-	-	-	0.262467	-	-	-	-	-	0.00834585	0.00556979
Ascomycota	Tuber rufum	MW662620	99	-	-	0.220264	-	-	-	-	-	-	-	-	-	0.0167448	-	0.00556979
Basidiomycota	Tulasnella sp. 5238_669	MG252954	99	-	-	-	-	-	-	-	-	0.292398	-	-	-	0.0167448	-	0.00556979
Ascomycota	Valsa cypri	KU712231	99	0.0252398	-	-	-	-	-	-	-	-	-	-	-	0.0167448	-	0.00556979
Ascomycota	Apodus deciduus	NR145141	100	-	-	-	-	-	-	-	-	-	-	0.621118	-	0.0167448	-	0.00556979
Basidiomycota	Tylospora asterophora	MG597438	100	0.0252398	-	-	-	-	-	-	-	-	-	-	-	0.0167448	-	0.00556979
Chytridiomycota	Unidentified sp. 5238_833	MF483286	85	-	-	-	-	-	-	-	0.262467	-	-	-	-	-	0.00834585	0.00556979
Ascomycota	Arthrosporum populorum	KX132986	98	-	-	0.220264	-	-	-	-	-	-	-	-	-	0.0167448	-	0.00556979
Ascomycota	Penicillium citrinum	MT597829	98	-	-	0.220264	-	-	-	-	-	-	-	-	-	0.0167448	-	0.00556979
Zygomycota	Ambomucor seriatoinflatus	MG827311	99	0.0252398	-	-	-	-	-	-	-	-	-	-	-	0.0167448	-	0.00556979
Ascomycota	Desmazierella sp 5238_794	LN589968	99	-	-	-	-	-	-	-	-	-	-	-	0.327869	-	0.00834585	0.00556979
Ascomycota	Epithamnolia xanthoriae	KY814539	99	-	-	-	-	-	-	-	0.262467	-	-	-	-	-	0.00834585	0.00556979
Basidiomycota	Genolevuria sp. 5238_782	MN065510	99	-	-	-	-	-	-	0.37037	-	-	-	-	-	0.0167448	-	0.00556979
Basidiomycota	Inocybe pseudorubens	MW856443	99	-	-	-	-	-	-	-	-	-	-	-	0.327869	-	0.00834585	0.00556979
Basidiomycota	Papiliotrema sp. 5238_942	MK627179	99	-	-	-	-	-	-	0.37037	-	-	-	-	-	0.0167448	-	0.00556979
Basidiomycota	Paxillus involutus	MN947380	99	-	-	-	-	-	0.0259538	-	-	-	-	-	-	-	0.00834585	0.00556979
Ascomycota	Penicillium asturianum	MH865304	99	-	-	-	0.0134354	-	-	-	-	-	-	-	-	-	0.00834585	0.00556979
Ascomycota	Pleosporales sp. 5238_883	LR876906	99	-	-	-	-	-	0.0259538	-	-	-	-	-	-	-	0.00834585	0.00556979
Basidiomycota	Rhodotorula glutinis	MT635318	99	-	-	-	-	-	-	-	-	0.292398	-	-	-	0.0167448	-	0.00556979
Ascomycota	Unidentified sp. 5238_2459	JQ666558	99	-	-	-	-	-	-	-	-	-	-	0.621118	-	0.0167448	-	0.00556979
Ascomycota	Archaeorhizomyces sp. 5238_845	MT278229	100	-	-	-	-	-	-	-	0.262467	-	-	-	-	-	0.00834585	0.00556979
Basidiomycota	Entoloma araneosum	KC710056	100	-	-	-	-	-	-	-	-	-	-	0.621118	-	0.0167448	-	0.00556979
Basidiomycota	Inocybe cincinnata	LR873850	100	-	-	-	-	-	-	-	0.262467	-	-	-	-	-	0.00834585	0.00556979
Zygomycota	Mortierella 5238_2184	MK627310	100	0.0252398	-	-	-	-	-	-	-	-	-	-	-	0.0167448	-	0.00556979
Ascomycota	Unidentified sp. 5238_1349	KC681816	100	-	-	0.220264	-	-	-	-	-	-	-	-	-	0.0167448	-	0.00556979
Ascomycota	Leptospora galii	NR168158	99	-	-	0.220264	-	-	-	-	-	-	-	-	-	0.0167448	-	0.00556979
Zygomycota	Mucorales sp.5238_1037	LR602370	99	-	-	-	-	0.127714	-	-	-	-	-	-	-	0.0167448	-	0.00556979
Ascomycota	Unidentified sp. 5238_227	AM901742	99	-	-	-	-	-	-	-	0.262467	-	-	-	-	-	0.00834585	0.00556979
Ascomycota	Unidentified sp. 5238_371	KP898086	99	0.0252398	-	-	-	-	-	-	-	-	-	-	-	0.0167448	-	0.00556979
Ascomycota	Unidentified sp. 5238_567	MW049970	99	0.0252398	-	-	-	-	-	-	-	-	-	-	-	0.0167448	-	0.00556979
Ascomycota	Alatospora sp. 5238_945	LR862814	100	-	-	-	-	-	0.0259538	-	-	-	-	-	-	-	0.00834585	0.00556979
Ascomycota	Unidentified sp. 5238_299	MN902514	100	-	-	-	-	-	-	-	-	-	-	-	0.327869	-	0.00834585	0.00556979

## Sheet: Supplementary table s2
Supplementary Table S2. Occurrence and relative abundance of fungal taxa (shown as a proportion of all high-quality fungal sequences) in leaves of healthy-looking (H) and diseased (D) trees of Ulmus glabra sampled from different sites (G1-6) in Lithuania.
Phylum	Species name	Reference number	Similarity, %	G1		G2		G3		G4		G5		G6		Total
				H, %	D, %	H, %	D, %	H, %	D, %	H, %	D, %	H, %	D, %	H, %	D, %	H, %	D, %	All, %
Ascomycota	Trichomerium sp. 5238_8	MT223865	94	5.9816	-	14.5581	-	10.5401	10.2262	20.2198	8.59107	-	-	9.75826	13.516	12.6628	10.9339	12.3025
Ascomycota	Aureobasidium pullulans	MT645930	100	3.68098	-	10.9185	-	9.93031	13.1222	7.32601	4.92554	5.2381	-	17.0991	15.9817	12.0888	11.8126	12.0312
Ascomycota	Cladosporium sp. 5238_5	MT645945	100	5.82822	-	11.4385	-	5.72009	7.8733	7.69231	13.2875	27.619	-	18.3411	11.8721	11.9602	10.8363	11.726
Basidiomycota	Vishniacozyma carnescens	MT595884	100	15.0307	-	11.7851	-	10.3078	7.69231	5.64103	9.62199	13.3333	-	10.3127	10.6849	10.0069	9.30687	9.86097
Ascomycota	Unidentified sp. 5238_14	KX147989	90	-	-	-	-	24.158	18.552	2.9304	0.114548	-	-	-	-	7.81357	6.70355	7.58223
Ascomycota	Unidentified sp. 5238_9	MT236420	100	2.76074	-	0.693241	-	2.64228	0.542986	8.75458	9.50745	-	-	3.45975	6.39269	4.3523	5.1741	4.52357
Ascomycota	Coniozyma sp. 5238_17	MW764574	100	8.12883	-	0.34662	-	3.01974	1.53846	13.0769	1.37457	0.47619	-	0.510091	4.20091	4.62646	2.44061	4.17091
Basidiomycota	Unidentified sp. 5238_30	MN903728	100	13.4969	-	5.54593	-	4.32636	4.97738	1.61172	2.06186	6.19048	-	1.84076	2.28311	3.50411	3.18907	3.43845
Ascomycota	Didymella sp. 5238_12	MT453298	100	2.30061	-	8.31889	-	1.24855	0.542986	4.57875	2.52005	4.7619	-	2.83877	5.11416	3.16141	2.73349	3.07223
Basidiomycota	Unidentified sp. 5238_33	KU057810	92	3.37423	-	0.519931	-	0.87108	1.80995	1.06227	2.29095	1.90476	-	4.70171	5.2968	2.57025	3.18907	2.69922
Basidiomycota	Buckleyzyma aurantiaca	KX096691	100	3.37423	-	0.519931	-	1.53891	0.542986	2.74725	1.14548	0.47619	-	1.53027	1.55251	1.91056	1.07387	1.73618
Ascomycota	Lemonniera sp. 5238_6	KX096679	99	14.4172	-	2.42634	-	1.10337	0.995475	1.4652	0.801833	0.952381	-	0.421379	0.273973	1.77347	0.683371	1.54629
Ascomycota	Unidentified sp. 5238_53	AB476498	97	1.38037	-	-	-	1.21951	1.62896	0.659341	-	-	-	2.63917	1.09589	1.61069	0.976245	1.47847
Basidiomycota	Filobasidium wieringae	MN128850	100	0.920245	-	0.866551	-	1.39373	2.44344	2.41758	0.91638	0.47619	-	0.598802	0.273973	1.31083	1.23658	1.29535
Ascomycota	Capnodium sp. 5238_75	AJ244240	96	-	-	-	-	0.029036	-	0.14652	19.7022	-	-	-	-	0.0428376	5.59714	1.20041
Ascomycota	Ramularia vizellae	MK012421	100	0.460123	-	2.25303	-	1.74216	3.34842	0.43956	0.687285	1.42857	-	0.687514	0.182648	1.04524	1.46437	1.13259
Basidiomycota	Tremellales sp. 5238_52	MG827438	100	0.613497	-	0.519931	-	0.43554	0.723982	1.97802	1.03093	2.38095	-	0.487913	0.730594	0.882454	0.813537	0.868091
Basidiomycota	Rhodosporidiobolus colostri	MT502792	100	0.306748	-	0.519931	-	2.14866	1.80995	0.10989	-	-	-	0.199601	1.00457	0.779644	1.00879	0.827399
Basidiomycota	Filobasidium dingjieense	MK050343	100	-	-	1.21317	-	2.61324	0.81448	-	-	-	-	0.0221779	0.365297	0.839616	0.423039	0.752798
Basidiomycota	Filobasidium mucilaginum	MK050349	99	-	-	0.17331	-	0.116144	0.271493	1.06227	1.71821	0.47619	-	0.864937	0.639269	0.633996	0.813537	0.671414
Basidiomycota	Bannozyma yamatoana	AF444634	99	-	-	-	-	0.609756	1.62896	0.695971	-	-	-	0.73187	0.365297	0.625428	0.715913	0.644286
Basidiomycota	Sporobolomyces roseus	MT502791	100	0.153374	-	0.34662	-	0.058072	0.361991	0.14652	0.114548	4.7619	-	1.28632	1.09589	0.659698	0.553205	0.637504
Ascomycota	Unidentified sp. 5238_113	KT328793	90	1.53374	-	14.2114	-	-	-	-	-	-	-	0.0221779	0.0913242	0.796779	0.0325415	0.637504
Basidiomycota	Dioszegia sp. 5238_18	LT548261	100	1.38037	-	1.55979	-	0.377468	0.271493	0.25641	0.229095	0.952381	-	0.687514	1.00457	0.608293	0.520664	0.590031
Basidiomycota	Malassezia restricta	MK336446	99	0.153374	-	-	-	0.174216	0.542986	0.21978	3.09278	4.7619	-	0.0665336	2.19178	0.222755	1.85486	0.562903
Ascomycota	Neosetophoma sp. 5238_42	MN244543	100	0.306748	-	0.34662	-	0.29036	0.180995	0.18315	1.71821	0.47619	-	0.643158	0.639269	0.419808	0.780996	0.495083
Basidiomycota	Curvibasidium cygneicollum	KY102972	100	-	-	0.17331	-	0.900116	1.17647	0.03663	-	-	-	0.221779	0.456621	0.368403	0.585747	0.4137
Ascomycota	Lapidomyces aloidendricola	NR173048	98	-	-	-	-	0.029036	-	2.01465	-	-	-	-	-	0.479781	-	0.37979
Basidiomycota	Cryptococcus sp. 5238_131	KT314197	99	0.153374	-	1.03986	-	0.319396	0.0904977	0.21978	0.801833	0.952381	-	0.399202	0.365297	0.376971	0.390498	0.37979
Ascomycota	Chaetothyriales sp. 5238_142	KX402745	99	-	-	-	-	0.754936	1.08597	0.18315	0.91638	-	-	-	-	0.265593	0.65083	0.34588
Ascomycota	Taphrina carpini	MF927666	100	0.153374	-	0.17331	-	0.319396	0.180995	0.586081	0.229095	0.952381	-	0.31049	0.0913242	0.385538	0.162707	0.339098
Ascomycota	Unidentified sp. 5238_84	MT242090	100	0.153374	-	-	-	0.174216	0.361991	0.879121	0.114548	0.47619	-	0.133067	0.547945	0.325565	0.357956	0.332316
Basidiomycota	Erythrobasidium hasegawianum	OL614718	98	0.153374	-	0.693241	-	0.174216	-	0.43956	0.687285	0.47619	-	0.332668	0.182648	0.334133	0.260332	0.318752
Ascomycota	Eriospora leucostoma	MT223796	100	0.153374	-	-	-	0.087108	-	-	-	-	-	0.864937	0.0913242	0.368403	0.0325415	0.298406
Basidiomycota	Fonsecazyma betulae	MW710283	100	-	-	-	-	0.987224	0.904977	-	-	-	-	-	-	0.291295	0.325415	0.298406
Ascomycota	Unidentified sp. 5238_146	MT242010	100	-	-	-	-	0.058072	-	1.42857	-	-	-	-	-	0.351268	-	0.27806
Basidiomycota	Unidentified sp. 5238_152	KP897794	100	0.153374	-	0.34662	-	0.058072	-	0.03663	0.114548	-	-	0.687514	0.0913242	0.316998	0.065083	0.264496
Basidiomycota	Unidentified sp. 5238_173	KP892128	100	0.306748	-	-	-	0.087108	0.904977	0.549451	0.229095	-	-	0.0665336	-	0.197053	0.390498	0.237369
Ascomycota	Sydowia polyspora	LR875280	100	-	-	-	-	0.522648	0.904977	0.10989	-	-	-	0.0221779	0.0913242	0.188485	0.357956	0.223805
Basidiomycota	Papiliotrema miconiae	AF444387	99	0.460123	-	-	-	0.493612	0.452489	-	-	-	-	0.0443557	0.456621	0.188485	0.325415	0.217023
Basidiomycota	Cystobasidium sp. 5238_69	MK942587	99	0.153374	-	0.519931	-	0.29036	-	0.0732601	-	0.952381	-	0.155245	0.456621	0.214188	0.162707	0.203459
Basidiomycota	Unidentified sp. 5238_201	KP897655	100	-	-	-	-	0.58072	0.81448	0.03663	-	-	-	-	-	0.179918	0.292873	0.203459
Basidiomycota	Heterocephalacria septentrionalis	MN449980	100	-	-	-	-	0.319396	0.271493	0.43956	-	-	-	0.0443557	0.0913242	0.214188	0.130166	0.196677
Ascomycota	Angustimassarina populi	MF409170	100	0.153374	-	0.17331	-	0.116144	-	0.10989	0.114548	-	-	0.399202	-	0.231323	0.0325415	0.189895
Basidiomycota	Itersonilia pannonica	MZ045874	99	0.460123	-	-	-	0.087108	0.0904977	0.03663	0.229095	-	-	0.243957	0.547945	0.154215	0.292873	0.183113
Ascomycota	Septoria sp. 5238_56	MH931283	100	0.613497	-	-	-	0.058072	0.271493	-	0.229095	0.952381	-	0.266134	-	0.17135	0.162707	0.169549
Ascomycota	Botryosphaeriales sp. 5238_207	KM216369	99	-	-	-	-	0.029036	0.0904977	0.805861	0.114548	-	-	-	-	0.197053	0.065083	0.169549
Basidiomycota	Unidentified sp. 5238_222	MN903483	100	0.306748	-	-	-	0.29036	0.0904977	0.18315	0.114548	0.47619	-	0.0221779	0.0913242	0.162783	0.0976245	0.149203
Ascomycota	Knufia cryptophialidica	MW362326	100	0.153374	-	-	-	0.029036	-	0.10989	0.114548	-	-	0.266134	0.182648	0.145648	0.0976245	0.135639
Basidiomycota	Unidentified sp. 5238_246	MG827553	100	-	-	-	-	0.087108	0.180995	0.32967	0.114548	-	-	0.0221779	0.365297	0.111378	0.22779	0.135639
Basidiomycota	Unidentified sp. 5238_226	MN902478	100	0.306748	-	-	-	0.203252	0.180995	0.03663	0.229095	-	-	0.0887115	0.0913242	0.119945	0.162707	0.128857
Ascomycota	Nematostoma parasiticum	MT547819	98	0.153374	-	-	-	-	-	0.03663	-	-	-	0.332668	0.182648	0.145648	0.065083	0.128857
Ascomycota	Alternaria alternata	OU989241	100	0.153374	-	-	-	0.029036	0.0904977	0.18315	-	0.47619	-	0.110889	0.365297	0.111378	0.162707	0.122075
Ascomycota	Trichomerium lapideum	KP174852	98	0.306748	-	0.17331	-	0.203252	0.0904977	0.03663	-	-	-	-	0.547945	0.0942426	0.22779	0.122075
Basidiomycota	Fonsecazyma sp. 5238_268	KY558358	99	-	-	-	-	0.493612	-	-	-	-	-	-	-	0.145648	-	0.115293
Basidiomycota	Cystofilobasidium capitatum	MT502790	100	-	-	-	-	0.348432	-	0.03663	-	-	-	0.0665336	-	0.13708	-	0.108511
Basidiomycota	Filobasidium oeirense	MN128848	100	-	-	-	-	0.174216	0.271493	0.03663	0.114548	-	-	0.0665336	0.182648	0.0856751	0.195249	0.108511
Basidiomycota	Tremellales sp. 5238_353	JF449469	100	-	-	-	-	0.174216	0.180995	0.03663	0.114548	-	-	0.0887115	0.182648	0.0942426	0.162707	0.108511
Ascomycota	Muriphaeosphaeria viburni	NR154196	99	-	-	0.17331	-	0.348432	-	0.03663	-	-	-	0.0221779	-	0.128513	-	0.101729
Ascomycota	Taphrina padi	KU134843	100	-	-	-	-	0.087108	0.180995	0.10989	0.229095	-	-	0.0887115	0.0913242	0.0856751	0.162707	0.101729
Basidiomycota	Unidentified sp. 5238_250	KP892118	100	-	-	-	-	0.174216	0.361991	0.18315	-	-	-	-	-	0.0942426	0.130166	0.101729
Ascomycota	Alternaria infectoria	MT573465	100	0.153374	-	-	-	-	-	0.03663	0.343643	0.952381	-	0.0887115	0.273973	0.0685401	0.195249	0.0949474
Basidiomycota	Vishniacozyma dimennae	AY188365	100	-	-	-	-	0.058072	-	0.10989	0.114548	-	-	0.177423	-	0.111378	0.0325415	0.0949474
Ascomycota	Chaetothyriales sp. 5238_329	MN065482	95	1.38037	-	-	-	0.14518	-	-	-	-	-	-	-	0.119945	-	0.0949474
Basidiomycota	Unidentified sp. 5238_300	KT196079	98	-	-	-	-	0.116144	0.633484	0.0732601	-	-	-	0.0221779	-	0.0599726	0.22779	0.0949474
Basidiomycota	Malassezia globosa	HQ710807	100	-	-	-	-	0.058072	-	0.0732601	0.114548	1.42857	-	-	0.456621	0.0599726	0.195249	0.0881655
Basidiomycota	Filobasidium globosum	MK050345	100	0.613497	-	-	-	0.058072	-	0.03663	0.229095	-	-	0.0665336	0.0913242	0.0856751	0.0976245	0.0881655
Basidiomycota	Unidentified sp. 5238_269	MN902696	100	-	-	-	-	0.116144	0.723982	-	0.114548	-	-	-	-	0.03427	0.292873	0.0881655
Ascomycota	Unidentified sp. 5238_15	MG827509	99	-	-	-	-	-	-	-	0.687285	0.952381	-	0.0665336	0.0913242	0.0428376	0.22779	0.0813835
Basidiomycota	Unidentified sp. 5238_112	MT236629	99	0.153374	-	-	-	0.058072	-	0.03663	-	0.47619	-	0.0665336	0.365297	0.0685401	0.130166	0.0813835
Ascomycota	Dothidotthia sp. 5238_363	MH863064	97	-	-	0.693241	-	0.14518	0.271493	-	-	-	-	-	-	0.0771076	0.0976245	0.0813835
Basidiomycota	Apiotrichum gracile	MK268132	100	0.306748	-	0.17331	-	0.058072	-	0.14652	-	-	-	0.0443557	0.0913242	0.0942426	0.0325415	0.0813835
Basidiomycota	Unidentified sp. 5238_335	MN902730	100	-	-	-	-	0.029036	-	0.03663	-	-	-	0.155245	0.273973	0.0771076	0.0976245	0.0813835
Ascomycota	Penicillium restrictum	MT090009	100	0.306748	-	-	-	0.058072	-	-	0.114548	0.952381	-	0.0887115	-	0.0856751	0.0325415	0.0746016
Ascomycota	Fraxinicola fraxini	EU035457	100	-	-	0.17331	-	0.087108	-	0.03663	0.229095	0.952381	-	0.0221779	0.0913242	0.0685401	0.0976245	0.0746016
Ascomycota	Sarcinomyces sp. 5238_25	JQ061170	98	0.306748	-	-	-	0.087108	0.0904977	0.03663	0.229095	-	-	0.0221779	0.0913242	0.0599726	0.130166	0.0746016
Ascomycota	Fusarium oxysporum	MT482502	100	0.613497	-	-	-	0.087108	-	0.03663	0.229095	-	-	-	0.0913242	0.0685401	0.0976245	0.0746016
Basidiomycota	Exobasidium bisporum	OM614836	98	-	-	-	-	0.087108	0.0904977	0.03663	0.114548	-	-	0.0665336	0.182648	0.0599726	0.130166	0.0746016
Ascomycota	Articulospora sp. 5238_151	MN459676	99	0.153374	-	0.519931	-	-	-	0.03663	0.114548	-	-	0.110889	-	0.0856751	0.0325415	0.0746016
Basidiomycota	Unidentified sp. 5238_292	MN902860	99	-	-	-	-	0.029036	-	0.21978	0.45819	-	-	-	-	0.0599726	0.130166	0.0746016
Basidiomycota	Unidentified sp. 5238_399	NR137703	100	0.153374	-	-	-	-	-	0.03663	-	-	-	0.177423	0.0913242	0.0856751	0.0325415	0.0746016
Ascomycota	Unidentified sp. 5238_453	KP897541	100	-	-	-	-	0.174216	0.452489	-	-	-	-	-	-	0.0514051	0.162707	0.0746016
Basidiomycota	Microstroma bacarum	JX188221	99	-	-	0.17331	-	0.087108	0.0904977	0.03663	0.114548	0.952381	-	-	0.0913242	0.0599726	0.0976245	0.0678196
Ascomycota	Neodothiora populina	NR172000	99	-	-	-	-	-	-	-	-	-	-	0.199601	0.0913242	0.0771076	0.0325415	0.0678196
Basidiomycota	Tremellales sp. 5238_395	LR876317	99	-	-	-	-	0.14518	-	0.03663	0.114548	-	-	0.0221779	0.182648	0.0599726	0.0976245	0.0678196
Ascomycota	Unidentified sp. 5238_47	MG827565	100	-	-	0.34662	-	-	0.180995	-	0.343643	-	-	-	0.182648	0.017135	0.22779	0.0610376
Ascomycota	Unidentified sp. 5238_328	MN902624	100	0.153374	-	1.21317	-	0.029036	-	-	-	-	-	-	-	0.0771076	-	0.0610376
Basidiomycota	Mrakia aquatica	MN597448	100	-	-	-	-	0.029036	0.0904977	0.03663	-	-	-	0.133067	-	0.0685401	0.0325415	0.0610376
Basidiomycota	Holtermanniella takashimae	MT635302	100	-	-	-	-	0.058072	-	0.03663	0.114548	-	-	0.110889	-	0.0685401	0.0325415	0.0610376
Basidiomycota	Unidentified sp. 5238_277	LR603094	100	-	-	-	-	-	-	0.21978	0.114548	-	-	0.0443557	-	0.0685401	0.0325415	0.0610376
Ascomycota	Taphrina inositophila	AY239211	98	-	-	-	-	0.087108	-	0.0732601	0.114548	0.47619	-	0.0221779	-	0.0599726	0.0325415	0.0542557
Ascomycota	Dothiora sp. 5238_483	MH860401	96	-	-	-	-	0.029036	-	0.0732601	-	-	-	0.0887115	0.0913242	0.0599726	0.0325415	0.0542557
Ascomycota	Plagiostoma salicellum	MH864031	99	0.613497	-	-	-	-	-	-	-	-	-	0.0887115	-	0.0685401	-	0.0542557
Ascomycota	Unidentified sp. 5238_135	MN902798	99	0.153374	-	-	-	0.058072	-	0.10989	0.114548	-	-	-	0.0913242	0.0514051	0.065083	0.0542557
Basidiomycota	Unidentified sp. 5238_412	MT266247	94	-	-	-	-	-	-	-	-	-	-	0.0887115	0.273973	0.03427	0.0976245	0.0474737
Basidiomycota	Unidentified sp. 5238_817	MG827574	99	0.613497	-	-	-	0.029036	-	-	-	-	-	0.0443557	-	0.0599726	-	0.0474737
Basidiomycota	Exobasidium sp. 5238_267	OK053612	100	-	-	-	-	0.058072	0.0904977	-	-	-	-	0.0665336	0.0913242	0.0428376	0.065083	0.0474737
Ascomycota	Unidentified sp. 5238_273	MN902839	100	-	-	-	-	-	-	-	-	-	-	0.155245	-	0.0599726	-	0.0474737
Ascomycota	Unidentified sp. 5238_533	MN902794	100	-	-	-	-	-	0.0904977	-	-	-	-	0.0665336	0.273973	0.0257025	0.130166	0.0474737
Ascomycota	Aposphaeria corallinolutea	MT177916	100	-	-	-	-	-	-	0.10989	-	0.952381	-	0.0221779	-	0.0514051	-	0.0406918
Ascomycota	Hymenoscyphus fraxineus	MT155386	100	-	-	-	-	0.029036	-	0.03663	0.114548	0.47619	-	0.0221779	0.0913242	0.03427	0.065083	0.0406918
Basidiomycota	Unidentified sp. 5238_177	MT236385	100	-	-	-	-	0.029036	-	0.10989	-	-	-	0.0443557	-	0.0514051	-	0.0406918
Ascomycota	Rhexocercosporidium carotae	MK626718	100	0.153374	-	-	-	0.029036	-	0.03663	-	-	-	0.0443557	0.0913242	0.0428376	0.0325415	0.0406918
Ascomycota	Unidentified sp. 5238_253	MN901489	88	-	-	-	-	0.029036	0.0904977	-	0.45819	-	-	-	-	0.00856751	0.162707	0.0406918
Ascomycota	Sphaerulina sp. 5238_537	MK432808	97	0.460123	-	-	-	-	-	-	-	-	-	0.0665336	-	0.0514051	-	0.0406918
Basidiomycota	Unidentified sp. 5238_263	MW050237	97	-	-	-	-	-	-	0.0732601	-	-	-	0.0887115	-	0.0514051	-	0.0406918
Basidiomycota	Unidentified sp. 5238_433	MT236837	98	-	-	-	-	-	-	-	-	-	-	0.133067	-	0.0514051	-	0.0406918
Basidiomycota	Pseudomicrostroma sp. 5238_125	OK053499	99	-	-	-	-	-	0.0904977	0.14652	-	-	-	0.0221779	-	0.0428376	0.0325415	0.0406918
Ascomycota	Unidentified sp. 5238_44	NR153488	85	-	-	-	-	-	0.271493	0.03663	-	-	-	0.0221779	-	0.017135	0.0976245	0.0339098
Ascomycota	Pleosporales sp. 5238_678	OM950770	99	-	-	-	-	-	-	-	-	-	-	0.110889	-	0.0428376	-	0.0339098
Basidiomycota	Unidentified sp. 5238_340	KP897578	99	0.153374	-	-	-	-	-	0.03663	-	-	-	0.0221779	0.182648	0.0257025	0.065083	0.0339098
Basidiomycota	Bullera alba	MN957069	100	-	-	-	-	-	-	0.03663	-	-	-	0.0887115	-	0.0428376	-	0.0339098
Ascomycota	Stemphylium globuliferum	MT595549	100	-	-	-	-	-	-	-	-	1.42857	-	0.0443557	-	0.0428376	-	0.0339098
Ascomycota	Unidentified sp. 5238_827	MN065467	91	-	-	-	-	-	0.361991	-	-	-	-	0.0221779	-	0.00856751	0.130166	0.0339098
Basidiomycota	Bannoa sp. 5238_334	NR154870	97	-	-	0.17331	-	0.029036	-	0.03663	-	-	-	0.0443557	-	0.0428376	-	0.0339098
Basidiomycota	Exobasidium arescens	FJ896135	99	-	-	-	-	0.058072	0.271493	-	-	-	-	-	-	0.017135	0.0976245	0.0339098
Ascomycota	Mycodidymella aesculi	LC203331	99	0.613497	-	-	-	-	-	-	-	0.47619	-	-	-	0.0428376	-	0.0339098
Ascomycota	Unidentified sp. 5238_602	MG827874	99	-	-	-	-	-	0.0904977	-	-	-	-	0.0665336	0.0913242	0.0257025	0.065083	0.0339098
Ascomycota	Coniochaeta hoffmannii	MN341264	100	-	-	-	-	-	-	-	-	-	-	-	0.456621	-	0.162707	0.0339098
Ascomycota	Diaporthe eres	MT573478	100	0.153374	-	0.17331	-	0.029036	-	0.03663	-	-	-	-	0.0913242	0.03427	0.0325415	0.0339098
Ascomycota	Hormodochis aggregata	MN313788	100	-	-	0.17331	-	0.058072	-	-	-	-	-	0.0443557	-	0.0428376	-	0.0339098
Ascomycota	Unidentified sp. 5238_351	KP891057	100	-	-	-	-	-	-	-	-	-	-	0.110889	-	0.0428376	-	0.0339098
Basidiomycota	Unidentified sp. 5238_671	MT242063	100	-	-	-	-	-	-	0.18315	-	-	-	-	-	0.0428376	-	0.0339098
Ascomycota	Venturia ditricha	MH855707	100	-	-	-	-	0.029036	-	0.10989	-	-	-	0.0221779	-	0.0428376	-	0.0339098
Ascomycota	Lecania naegelii	KT695323	99	-	-	-	-	0.029036	0.0904977	0.03663	-	-	-	-	0.0913242	0.017135	0.065083	0.0271278
Ascomycota	Phyllactinia fraxini	KY660851	100	-	-	-	-	-	-	-	0.229095	-	-	-	0.182648	-	0.130166	0.0271278
Basidiomycota	Rhodotorula dairenensis	MN920648	100	-	-	-	-	-	0.0904977	-	0.114548	0.47619	-	0.0221779	-	0.017135	0.065083	0.0271278
Ascomycota	Aspergillus vitricola	MK367420	100	-	-	-	-	-	0.0904977	0.03663	0.114548	-	-	-	0.0913242	0.00856751	0.0976245	0.0271278
Ascomycota	Devriesia sp. 5238_31	OK053653	100	-	-	0.17331	-	-	-	-	0.114548	-	-	0.0221779	0.0913242	0.017135	0.065083	0.0271278
Ascomycota	Unidentified sp. 5238_260	MT236635	100	-	-	-	-	0.029036	-	0.03663	-	-	-	0.0221779	0.0913242	0.0257025	0.0325415	0.0271278
Ascomycota	Zeloasperisporium sp. 5238_221	KR187107	100	-	-	-	-	-	-	0.0732601	-	-	-	0.0221779	0.0913242	0.0257025	0.0325415	0.0271278
Ascomycota	Unidentified sp. 5238_518	NR165567	87	-	-	-	-	-	-	0.14652	-	-	-	-	-	0.03427	-	0.0271278
Ascomycota	Unidentified sp. 5238_670	MF976125	91	-	-	-	-	-	-	-	-	-	-	0.0887115	-	0.03427	-	0.0271278
Basidiomycota	Exobasidium sp. 5238_175	MW647952	95	-	-	-	-	-	0.271493	-	-	-	-	0.0221779	-	0.00856751	0.0976245	0.0271278
Basidiomycota	Pseudomicrostroma sp. 5238_348	NR148081	96	-	-	-	-	-	0.361991	-	-	-	-	-	-	-	0.130166	0.0271278
Basidiomycota	Unidentified sp. 5238_490	KP897597	97	-	-	-	-	-	0.271493	0.03663	-	-	-	-	-	0.00856751	0.0976245	0.0271278
Ascomycota	Diaporthe perjuncta	NR147527	100	0.153374	-	0.17331	-	-	-	0.03663	-	-	-	0.0221779	-	0.03427	-	0.0271278
Ascomycota	Unidentified sp. 5238_242	MN902451	100	-	-	-	-	0.029036	0.180995	-	-	-	-	0.0221779	-	0.017135	0.065083	0.0271278
Ascomycota	Unidentified sp. 5238_256	MN902503	100	-	-	-	-	0.029036	-	0.10989	-	-	-	-	-	0.03427	-	0.0271278
Ascomycota	Unidentified sp. 5238_314	MT241931	100	-	-	-	-	-	0.0904977	0.10989	-	-	-	-	-	0.0257025	0.0325415	0.0271278
Basidiomycota	Unidentified sp. 5238_406	KP891482	100	-	-	-	-	-	-	-	-	-	-	0.0887115	-	0.03427	-	0.0271278
Ascomycota	Unidentified sp. 5238_465	KX194835	100	-	-	0.17331	-	0.029036	-	-	0.114548	-	-	0.0221779	-	0.0257025	0.0325415	0.0271278
Basidiomycota	Unidentified sp. 5238_597	MN902826	100	-	-	-	-	-	-	-	-	-	-	0.0887115	-	0.03427	-	0.0271278
Ascomycota	Unidentified sp. 5238_852	MG827552	100	-	-	0.17331	-	0.087108	-	-	-	-	-	-	-	0.03427	-	0.0271278
Ascomycota	Scoliciosporum umbrinum	KX133008	100	-	-	-	-	-	-	0.0732601	0.114548	-	-	-	-	0.017135	0.0325415	0.0203459
Ascomycota	Dendrophoma faginea	MT645941	100	-	-	-	-	0.029036	0.180995	-	-	-	-	-	-	0.00856751	0.065083	0.0203459
Basidiomycota	Unidentified sp. 5238_217	MT237168	100	-	-	-	-	-	-	-	-	1.42857	-	-	-	0.0257025	-	0.0203459
Basidiomycota	Malassezia sympodialis	MT648771	100	-	-	-	-	-	-	-	0.114548	-	-	0.0221779	0.0913242	0.00856751	0.065083	0.0203459
Ascomycota	Unidentified sp. 5238_374	MF347807	96	-	-	-	-	-	-	-	-	-	-	0.0665336	-	0.0257025	-	0.0203459
Ascomycota	Neocucurbitaria acerina	MN251058	99	0.153374	-	0.17331	-	0.029036	-	-	-	-	-	-	-	0.0257025	-	0.0203459
Basidiomycota	Fellozyma inositophila	MT594676	100	0.153374	-	-	-	-	-	-	-	-	-	0.0443557	-	0.0257025	-	0.0203459
Ascomycota	Unidentified sp. 5238_83	KX195202	100	0.153374	-	0.17331	-	-	-	-	-	-	-	0.0221779	-	0.0257025	-	0.0203459
Ascomycota	Pleosporales sp. 5238_529	LR876300	100	-	-	-	-	0.058072	0.0904977	-	-	-	-	-	-	0.017135	0.0325415	0.0203459
Ascomycota	Unidentified sp. 5238_716	KF800172	78	-	-	-	-	0.058072	-	0.03663	-	-	-	-	-	0.0257025	-	0.0203459
Basidiomycota	Unidentified sp. 5238_555	KF988384	86	-	-	-	-	-	-	0.0732601	0.114548	-	-	-	-	0.017135	0.0325415	0.0203459
Ascomycota	Unidentified sp. 5238_667	KT328778	86	-	-	-	-	-	-	0.03663	-	-	-	0.0443557	-	0.0257025	-	0.0203459
Basidiomycota	Unidentified sp. 5238_797	OK360957	89	-	-	-	-	0.087108	-	-	-	-	-	-	-	0.0257025	-	0.0203459
Ascomycota	Capnobotryella sp. 5238_725	OU499277	98	-	-	-	-	-	-	0.0732601	-	-	-	-	0.0913242	0.017135	0.0325415	0.0203459
Ascomycota	Helotiales sp. 5238_658	MH935026	98	-	-	-	-	0.058072	-	-	0.114548	-	-	-	-	0.017135	0.0325415	0.0203459
Basidiomycota	Tremella sp. 5238_867	MZ666417	98	-	-	-	-	0.058072	0.0904977	-	-	-	-	-	-	0.017135	0.0325415	0.0203459
Ascomycota	Venturia tremulae	EU035474	98	-	-	-	-	-	-	0.0732601	-	-	-	0.0221779	-	0.0257025	-	0.0203459
Ascomycota	Chaetothyriales sp. 5238_702	MK131692	99	-	-	0.17331	-	-	0.180995	-	-	-	-	-	-	0.00856751	0.065083	0.0203459
Basidiomycota	Heterocephalacria sp. 5238_931	MK307714	99	0.153374	-	-	-	-	-	0.03663	-	-	-	-	0.0913242	0.017135	0.0325415	0.0203459
Ascomycota	Mycosphaerella aristoteliae	OM987278	99	-	-	-	-	-	-	0.03663	-	-	-	0.0443557	-	0.0257025	-	0.0203459
Ascomycota	Neophaeothecoidea proteae	NR157417	99	-	-	-	-	-	-	0.10989	-	-	-	-	-	0.0257025	-	0.0203459
Ascomycota	Unidentified sp. 5238_542	MG827839	99	-	-	-	-	0.029036	0.180995	-	-	-	-	-	-	0.00856751	0.065083	0.0203459
Basidiomycota	Unidentified sp. 5238_620	MT266524	99	-	-	-	-	0.058072	-	-	-	-	-	-	0.0913242	0.017135	0.0325415	0.0203459
Ascomycota	Unidentified sp. 5238_776	MG827522	99	-	-	-	-	-	-	-	-	0.47619	-	0.0443557	-	0.0257025	-	0.0203459
Basidiomycota	Dioszegia sp. 5238_382	AB774459	100	0.153374	-	-	-	-	-	-	-	-	-	0.0443557	-	0.0257025	-	0.0203459
Ascomycota	Peltaster cerophilus	LR876221	100	-	-	0.17331	-	0.029036	-	0.03663	-	-	-	-	-	0.0257025	-	0.0203459
Ascomycota	Saccharata sp. 5238_252	OK053794	100	-	-	-	-	-	0.0904977	0.0732601	-	-	-	-	-	0.017135	0.0325415	0.0203459
Basidiomycota	Unidentified sp. 5238_194	KP892240	100	-	-	-	-	0.087108	-	-	-	-	-	-	-	0.0257025	-	0.0203459
Basidiomycota	Unidentified sp. 5238_306	MN902916	100	-	-	-	-	0.058072	-	-	-	-	-	0.0221779	-	0.0257025	-	0.0203459
Basidiomycota	Unidentified sp. 5238_447	MT241967	100	-	-	-	-	0.029036	0.0904977	-	-	0.47619	-	-	-	0.017135	0.0325415	0.0203459
Ascomycota	Unidentified sp. 5238_534	MN902387	100	-	-	-	-	-	-	0.10989	-	-	-	-	-	0.0257025	-	0.0203459
Basidiomycota	Unidentified sp. 5238_562	KF800203	100	-	-	-	-	0.058072	-	-	-	-	-	-	0.0913242	0.017135	0.0325415	0.0203459
Ascomycota	Unidentified sp. 5238_703	MN902366	100	-	-	-	-	0.029036	-	0.03663	0.114548	-	-	-	-	0.017135	0.0325415	0.0203459
Ascomycota	Verticillium biguttatum	MH861207	100	-	-	-	-	-	-	-	-	1.42857	-	-	-	0.0257025	-	0.0203459
Ascomycota	Oidiodendron sp. 5238_178	MK626966	100	-	-	-	-	-	-	-	-	-	-	-	0.182648	-	0.065083	0.0135639
Ascomycota	Aspergillus pseudoglaucus	MT582752	100	-	-	-	-	-	-	-	0.229095	-	-	-	-	-	0.065083	0.0135639
Basidiomycota	Amphinema byssoides	MK838256	100	-	-	-	-	-	-	0.03663	0.114548	-	-	-	-	0.00856751	0.0325415	0.0135639
Ascomycota	Paracucurbitaria corni	MT547826	100	-	-	-	-	-	-	-	0.229095	-	-	-	-	-	0.065083	0.0135639
Ascomycota	Praetumpfia obducens	NR147688	100	-	-	-	-	-	-	-	0.229095	-	-	-	-	-	0.065083	0.0135639
Ascomycota	Sclerostagonospora cycadis	KR611890	99	-	-	-	-	-	-	-	0.114548	-	-	0.0221779	-	0.00856751	0.0325415	0.0135639
Ascomycota	Unidentified sp. 5238_242	MN902592	100	0.153374	-	-	-	-	-	-	-	-	-	0.0221779	-	0.017135	-	0.0135639
Ascomycota	Unidentified sp. 5238_37	KP892192	100	-	-	-	-	-	0.0904977	-	0.114548	-	-	-	-	-	0.065083	0.0135639
Ascomycota	Foliophoma sp. 5238_103	MN244200	96	-	-	-	-	-	-	-	-	0.952381	-	-	-	0.017135	-	0.0135639
Ascomycota	Querciphoma carteri	MN833930	99	-	-	0.17331	-	-	-	-	-	-	-	-	0.0913242	0.00856751	0.0325415	0.0135639
Ascomycota	Paraphaeosphaeria michotii	MG828933	100	-	-	-	-	0.029036	-	0.03663	-	-	-	-	-	0.017135	-	0.0135639
Ascomycota	Unidentified sp. 5238_186	LR864672	99	-	-	-	-	0.058072	-	-	-	-	-	-	-	0.017135	-	0.0135639
Basidiomycota	Cystobasidium laryngis	MN006700	100	-	-	0.17331	-	-	-	0.03663	-	-	-	-	-	0.017135	-	0.0135639
Ascomycota	Unidentified sp. 5238_43	KP891121	100	-	-	-	-	-	-	-	-	-	-	0.0221779	0.0913242	0.00856751	0.0325415	0.0135639
Ascomycota	Roussoella sp. 5238_714	LC317761	98	-	-	-	-	-	0.0904977	-	-	-	-	0.0221779	-	0.00856751	0.0325415	0.0135639
Basidiomycota	Unidentified sp. 5238_590	MN902865	98	-	-	-	-	-	-	-	-	-	-	0.0443557	-	0.017135	-	0.0135639
Basidiomycota	Unidentified sp. 5238_354	KP891712	99	-	-	-	-	-	-	-	0.229095	-	-	-	-	-	0.065083	0.0135639
Ascomycota	Valsa cypri	KU712231	99	-	-	-	-	-	0.0904977	-	0.114548	-	-	-	-	-	0.065083	0.0135639
Basidiomycota	Peniophora lycii	MN206971	100	-	-	0.17331	-	-	-	0.03663	-	-	-	-	-	0.017135	-	0.0135639
Ascomycota	Unidentified sp. 5238_1014	MG207660	86	-	-	-	-	-	-	-	-	-	-	0.0443557	-	0.017135	-	0.0135639
Ascomycota	Unidentified sp. 5238_835	AB476498	91	-	-	-	-	-	-	0.03663	-	-	-	0.0221779	-	0.017135	-	0.0135639
Basidiomycota	Unidentified sp. 5238_861	KP891756	92	-	-	-	-	0.058072	-	-	-	-	-	-	-	0.017135	-	0.0135639
Ascomycota	Unidentified sp. 5238_921	MF976320	92	-	-	-	-	0.058072	-	-	-	-	-	-	-	0.017135	-	0.0135639
Basidiomycota	Unidentified sp. 5238_1013	MG761672	93	-	-	-	-	-	0.180995	-	-	-	-	-	-	-	0.065083	0.0135639
Basidiomycota	Unidentified sp. 5238_806	KU057810	93	0.153374	-	-	-	0.029036	-	-	-	-	-	-	-	0.017135	-	0.0135639
Ascomycota	Unidentified sp. 5238_847	MT237078	93	-	-	-	-	-	-	0.03663	-	-	-	-	0.0913242	0.00856751	0.0325415	0.0135639
Ascomycota	Unidentified sp. 5238_881	MF976317	93	-	-	-	-	-	-	-	-	-	-	0.0443557	-	0.017135	-	0.0135639
Ascomycota	Unidentified sp. 5238_885	LC310194	94	-	-	-	-	0.029036	-	-	-	-	-	-	0.0913242	0.00856751	0.0325415	0.0135639
Ascomycota	Unidentified sp. 5238_963	KP891439	96	-	-	-	-	0.058072	-	-	-	-	-	-	-	0.017135	-	0.0135639
Ascomycota	Pleosporales sp. 5238_1007	OU497298	97	-	-	0.17331	-	0.029036	-	-	-	-	-	-	-	0.017135	-	0.0135639
Basidiomycota	Bannozyma sp. 5238_1021	AF444634	98	-	-	-	-	0.029036	0.0904977	-	-	-	-	-	-	0.00856751	0.0325415	0.0135639
Ascomycota	Pseudorobillarda phragmitis	MG255169	98	-	-	-	-	-	-	0.0732601	-	-	-	-	-	0.017135	-	0.0135639
Ascomycota	Candida zeylanoides	MT163373	99	-	-	-	-	-	-	-	-	-	-	-	0.182648	-	0.065083	0.0135639
Ascomycota	Crocicreas cyathoideum	MK584998	99	0.153374	-	-	-	-	-	-	-	-	-	-	0.0913242	0.00856751	0.0325415	0.0135639
Basidiomycota	Exobasidium sp. 5238_891	MW051432	99	-	-	-	-	0.029036	-	0.03663	-	-	-	-	-	0.017135	-	0.0135639
Basidiomycota	Fusicladium sp. 5238_795	OK053530	99	-	-	-	-	0.058072	-	-	-	-	-	-	-	0.017135	-	0.0135639
Basidiomycota	Genolevuria sp. 5238_876	MN128416	99	-	-	-	-	-	-	0.03663	-	-	-	-	0.0913242	0.00856751	0.0325415	0.0135639
Basidiomycota	Leucosporidium golubevii	OM670113	99	-	-	-	-	-	-	-	-	-	-	0.0443557	-	0.017135	-	0.0135639
Ascomycota	Mycosphaerella sp 5238_398	EF619925	99	-	-	-	-	-	-	-	-	-	-	0.0221779	0.0913242	0.00856751	0.0325415	0.0135639
Basidiomycota	Thekopsora areolata	DQ087229	99	0.153374	-	-	-	-	-	0.03663	-	-	-	-	-	0.017135	-	0.0135639
Ascomycota	Unidentified sp. 5238_402	MG827476	99	0.153374	-	-	-	0.029036	-	-	-	-	-	-	-	0.017135	-	0.0135639
Ascomycota	Botrytis allii	MT595943	100	-	-	-	-	-	0.0904977	-	0.114548	-	-	-	-	-	0.065083	0.0135639
Ascomycota	Cyphellophora sessilis	MH860834	100	-	-	-	-	-	0.0904977	-	-	-	-	-	0.0913242	-	0.065083	0.0135639
Ascomycota	Libertella sp. 5238_513	MN065480	100	-	-	-	-	-	0.180995	-	-	-	-	-	-	-	0.065083	0.0135639
Ascomycota	Neocosmospora tenuicristata	LR583986	100	0.153374	-	0.17331	-	-	-	-	-	-	-	-	-	0.017135	-	0.0135639
Ascomycota	Pithomyces chartarum	MT635315	100	-	-	-	-	-	-	-	-	0.952381	-	-	-	0.017135	-	0.0135639
Ascomycota	Pleosporales sp. 5238_468	KF660565	100	-	-	-	-	-	0.0904977	-	-	-	-	0.0221779	-	0.00856751	0.0325415	0.0135639
Ascomycota	Unidentified sp. 5238_164	MN902456	100	-	-	-	-	0.058072	-	-	-	-	-	-	-	0.017135	-	0.0135639
Ascomycota	Unidentified sp. 5238_2371	KP898025	100	-	-	-	-	0.058072	-	-	-	-	-	-	-	0.017135	-	0.0135639
Ascomycota	Unidentified sp. 5238_239	MN902553	100	-	-	-	-	0.029036	-	0.03663	-	-	-	-	-	0.017135	-	0.0135639
Ascomycota	Unidentified sp. 5238_622	MT242045	100	-	-	-	-	-	-	0.0732601	-	-	-	-	-	0.017135	-	0.0135639
Basidiomycota	Unidentified sp. 5238_649	MW049912	100	-	-	-	-	-	-	-	-	-	-	0.0221779	0.0913242	0.00856751	0.0325415	0.0135639
Ascomycota	Unidentified sp. 5238_826	MN902887	100	-	-	-	-	0.058072	-	-	-	-	-	-	-	0.017135	-	0.0135639
Basidiomycota	Unidentified sp. 5238_888	MW757881	100	-	-	-	-	0.029036	0.0904977	-	-	-	-	-	-	0.00856751	0.0325415	0.0135639
Ascomycota	Unidentified sp. 5238_889	MN902808	100	-	-	-	-	-	-	-	-	-	-	0.0221779	0.0913242	0.00856751	0.0325415	0.0135639
Ascomycota	Unidentified sp. 5238_915	MG827876	100	-	-	-	-	-	-	0.0732601	-	-	-	-	-	0.017135	-	0.0135639
Ascomycota	Pseudogymnoascus sp.5238_46	MT367251	100	-	-	-	-	-	-	-	0.114548	-	-	-	-	-	0.0325415	0.00678196
Basidiomycota	Phallus impudicus	MT512648	100	-	-	-	-	-	-	-	0.114548	-	-	-	-	-	0.0325415	0.00678196
Ascomycota	Cadophora orchidicola	MT436755	100	-	-	0.17331	-	-	-	-	-	-	-	-	-	0.00856751	-	0.00678196
Ascomycota	Polyphilus sp. 5238_169	MW033372	99	0.153374	-	-	-	-	-	-	-	-	-	-	-	0.00856751	-	0.00678196
Ascomycota	Saccharomycetales sp. 5238_126	MK627007	100	0.153374	-	-	-	-	-	-	-	-	-	-	-	0.00856751	-	0.00678196
Ascomycota	Phaeococcomyces sp. 5238_298	KC785560	99	-	-	-	-	-	-	-	-	-	-	0.0221779	-	0.00856751	-	0.00678196
Ascomycota	Phacidium lacerum	MN588163	100	-	-	-	-	-	0.0904977	-	-	-	-	-	-	-	0.0325415	0.00678196
Ascomycota	Lembosiniella sp. 5238_270	MT813970	98	-	-	-	-	-	-	-	0.114548	-	-	-	-	-	0.0325415	0.00678196
Ascomycota	Dactylonectria macrodidyma	MK841907	100	-	-	0.17331	-	-	-	-	-	-	-	-	-	0.00856751	-	0.00678196
Ascomycota	Oidiodendron maius	MH860824	100	-	-	-	-	-	-	-	0.114548	-	-	-	-	-	0.0325415	0.00678196
Ascomycota	Hypocreales sp.5238_73	MF485951	98	-	-	-	-	-	-	-	0.114548	-	-	-	-	-	0.0325415	0.00678196
Ascomycota	Cosmospora berkeleyana	MT079157	100	-	-	-	-	-	0.0904977	-	-	-	-	-	-	-	0.0325415	0.00678196
Ascomycota	Nigrograna mycophila	NR147654	100	-	-	-	-	-	-	-	-	0.47619	-	-	-	0.00856751	-	0.00678196
Ascomycota	Extremaceae sp. 5238_117	MZ573454	98	-	-	-	-	-	-	-	0.114548	-	-	-	-	-	0.0325415	0.00678196
Basidiomycota	Coprinellus disseminatus	MG597342	100	-	-	0.17331	-	-	-	-	-	-	-	-	-	0.00856751	-	0.00678196
Basidiomycota	Unidentified sp. 5238_451	KF192054	82	-	-	-	-	-	0.0904977	-	-	-	-	-	-	-	0.0325415	0.00678196
Ascomycota	Herpotrichia sp. 5238_408	KX610440	100	-	-	-	-	-	-	-	-	-	-	0.0221779	-	0.00856751	-	0.00678196
Ascomycota	Unidentified sp. 5238_150	MG827442	100	-	-	-	-	-	-	-	0.114548	-	-	-	-	-	0.0325415	0.00678196
Ascomycota	Gibellulopsis sp. 5238_632	MK626722	96	-	-	-	-	-	-	0.03663	-	-	-	-	-	0.00856751	-	0.00678196
Basidiomycota	Mycena aetites	MH856226	98	-	-	-	-	-	-	-	0.114548	-	-	-	-	-	0.0325415	0.00678196
Zygomycota	Unidentified sp. 5238_656	EF434050	98	-	-	-	-	0.029036	-	-	-	-	-	-	-	0.00856751	-	0.00678196
Ascomycota	Coniothyrium ferrarisianum	MH860854	99	-	-	-	-	-	-	0.03663	-	-	-	-	-	0.00856751	-	0.00678196
Ascomycota	Paraophiobolus arundinis	MH259168	100	-	-	-	-	-	-	-	-	-	-	0.0221779	-	0.00856751	-	0.00678196
Ascomycota	Septotinia populiperda	MT093499Le	100	-	-	-	-	-	-	-	0.114548	-	-	-	-	-	0.0325415	0.00678196
Basidiomycota	Tilletiopsis sp. 5238_610	HG937046	100	-	-	-	-	-	-	-	-	-	-	0.0221779	-	0.00856751	-	0.00678196
Ascomycota	Unidentified sp. 5238_87	MT237006	100	-	-	-	-	-	-	-	0.114548	-	-	-	-	-	0.0325415	0.00678196
Basidiomycota	Unidentified sp. 5238_258	AB180365	94	-	-	-	-	0.029036	-	-	-	-	-	-	-	0.00856751	-	0.00678196
Ascomycota	Penicillium citrinum	MT597829	98	-	-	0.17331	-	-	-	-	-	-	-	-	-	0.00856751	-	0.00678196
Ascomycota	Unidentified sp. 5238_779	MT236683	98	-	-	-	-	-	-	0.03663	-	-	-	-	-	0.00856751	-	0.00678196
Ascomycota	Desmazierella sp 5238_794	LN589968	99	-	-	-	-	-	-	-	-	-	-	-	0.0913242	-	0.0325415	0.00678196
Ascomycota	Dothideomycetes sp. 5238_307	KX908472	99	-	-	-	-	-	-	0.03663	-	-	-	-	-	0.00856751	-	0.00678196
Basidiomycota	Genolevuria sp. 5238_782	MN065510	99	-	-	-	-	-	-	-	0.114548	-	-	-	-	-	0.0325415	0.00678196
Ascomycota	Neosetophoma samarorum	MT595821	99	-	-	-	-	0.029036	-	-	-	-	-	-	-	0.00856751	-	0.00678196
Ascomycota	Tetracladium sp. 5238_709	JX029123	99	0.153374	-	-	-	-	-	-	-	-	-	-	-	0.00856751	-	0.00678196
Ascomycota	Unidentified sp. 5238_261	MG827478	99	-	-	-	-	-	-	0.03663	-	-	-	-	-	0.00856751	-	0.00678196
Basidiomycota	Unidentified sp. 5238_641	MN902637	99	-	-	-	-	-	-	0.03663	-	-	-	-	-	0.00856751	-	0.00678196
Ascomycota	Unidentified sp. 5238_812	MW794004	99	-	-	-	-	-	-	-	0.114548	-	-	-	-	-	0.0325415	0.00678196
Ascomycota	Unidentified sp. 5238_962	MG828068	99	-	-	-	-	0.029036	-	-	-	-	-	-	-	0.00856751	-	0.00678196
Ascomycota	Coniothyrium sp. 5238_448	MN043344	100	-	-	-	-	-	-	0.03663	-	-	-	-	-	0.00856751	-	0.00678196
Ascomycota	Neoascochyta exitialis	MT446179	100	-	-	-	-	-	-	0.03663	-	-	-	-	-	0.00856751	-	0.00678196
Ascomycota	Physcia tenella	MK812588	100	-	-	-	-	-	-	-	0.114548	-	-	-	-	-	0.0325415	0.00678196
Ascomycota	Pseudoophiobolus italicus	OL852719	100	-	-	-	-	-	-	-	-	0.47619	-	-	-	0.00856751	-	0.00678196
Ascomycota	Unidentified sp. 5238_36	MW050024	80	-	-	-	-	-	-	0.03663	-	-	-	-	-	0.00856751	-	0.00678196
Basidiomycota	Unidentified sp. 5238_2314	KT328854	83	-	-	-	-	0.029036	-	-	-	-	-	-	-	0.00856751	-	0.00678196
Ascomycota	Unidentified sp. 5238_802	KP892137	86	0.153374	-	-	-	-	-	-	-	-	-	-	-	0.00856751	-	0.00678196
Ascomycota	Unidentified sp. 5238_1045	MN902958	92	-	-	-	-	-	-	-	-	-	-	-	0.0913242	-	0.0325415	0.00678196
Ascomycota	Unidentified sp. 5238_947	MN90310	93	-	-	-	-	-	0.0904977	-	-	-	-	-	-	-	0.0325415	0.00678196
Ascomycota	Unidentified sp. 5238_820	MF570908	95	-	-	-	-	-	-	-	-	-	-	0.0221779	-	0.00856751	-	0.00678196
Ascomycota	Endosporium sp. 5238_50	EU304352	96	-	-	-	-	-	-	-	-	-	-	-	0.0913242	-	0.0325415	0.00678196
Basidiomycota	Filobasidium sp. 5238_832	MF062207	97	-	-	-	-	-	-	-	-	-	-	0.0221779	-	0.00856751	-	0.00678196
Basidiomycota	Unidentified sp. 5238_965	MW757830	97	-	-	-	-	0.029036	-	-	-	-	-	-	-	0.00856751	-	0.00678196
Ascomycota	Bacidina arnoldiana	KX132972	98	0.153374	-	-	-	-	-	-	-	-	-	-	-	0.00856751	-	0.00678196
Ascomycota	Microcyclospora malicola	MN065465	98	-	-	-	-	-	-	-	-	-	-	0.0221779	-	0.00856751	-	0.00678196
Ascomycota	Pseudoophiobolus rosae	NR156684	98	-	-	-	-	-	-	-	-	-	-	0.0221779	-	0.00856751	-	0.00678196
Ascomycota	Unidentified sp. 5238_457	MG828197	98	-	-	-	-	-	-	0.03663	-	-	-	-	-	0.00856751	-	0.00678196
Ascomycota	Zymoseptoria tritici	MT072214	98	-	-	-	-	-	-	0.03663	-	-	-	-	-	0.00856751	-	0.00678196
Basidiomycota	Cystofilobasidium macerans	MT596242	99	-	-	0.17331	-	-	-	-	-	-	-	-	-	0.00856751	-	0.00678196
Basidiomycota	Dioszegia rishiriensis	LR876948	99	-	-	-	-	-	-	-	-	-	-	0.0221779	-	0.00856751	-	0.00678196
Ascomycota	Ostropa barbara	HM244773	99	-	-	-	-	-	-	-	-	-	-	0.0221779	-	0.00856751	-	0.00678196
Ascomycota	Parafenestella alpina	NR165541	99	-	-	-	-	-	0.0904977	-	-	-	-	-	-	-	0.0325415	0.00678196
Ascomycota	Parmelia sulcata	MN387112	99	-	-	-	-	-	0.0904977	-	-	-	-	-	-	-	0.0325415	0.00678196
Ascomycota	Phaeomoniella sp. 5238_958	KT264560	99	-	-	-	-	0.029036	-	-	-	-	-	-	-	0.00856751	-	0.00678196
Basidiomycota	Septobasidium carestianum	DQ241448	99	-	-	0.17331	-	-	-	-	-	-	-	-	-	0.00856751	-	0.00678196
Ascomycota	Unidentified sp. 5238_339	MW757625	99	-	-	-	-	-	-	-	-	-	-	-	0.0913242	-	0.0325415	0.00678196
Ascomycota	Unidentified sp. 5238_35	KX192712	99	-	-	-	-	-	0.0904977	-	-	-	-	-	-	-	0.0325415	0.00678196
Ascomycota	Unidentified sp. 5238_452	KX147835	99	-	-	-	-	-	-	0.03663	-	-	-	-	-	0.00856751	-	0.00678196
Basidiomycota	Unidentified sp. 5238_464	KX220345	99	-	-	-	-	-	-	-	0.114548	-	-	-	-	-	0.0325415	0.00678196
Basidiomycota	Unidentified sp. 5238_508	MN902937	99	-	-	-	-	-	-	-	-	-	-	0.0221779	-	0.00856751	-	0.00678196
Basidiomycota	Unidentified sp. 5238_758	MG828147	99	-	-	-	-	-	-	-	-	-	-	0.0221779	-	0.00856751	-	0.00678196
Ascomycota	Unidentified sp. 5238_954	MT241980	99	-	-	-	-	-	0.0904977	-	-	-	-	-	-	-	0.0325415	0.00678196
Ascomycota	Dothiorella sarmentorum	MG192331	100	-	-	-	-	-	-	-	-	-	-	0.0221779	-	0.00856751	-	0.00678196
Basidiomycota	Kwoniella pini	HE984345	100	-	-	-	-	-	0.0904977	-	-	-	-	-	-	-	0.0325415	0.00678196
Ascomycota	Lophiostoma cynaroidis	KR909173	100	-	-	-	-	-	-	-	-	-	-	0.0221779	-	0.00856751	-	0.00678196
Basidiomycota	Melampsora laricis	MT759632	100	-	-	-	-	-	-	-	0.114548	-	-	-	-	-	0.0325415	0.00678196
Ascomycota	Neoleptosphaeria rubefaciens	KT804116	100	-	-	-	-	-	-	-	-	-	-	-	0.0913242	-	0.0325415	0.00678196
Ascomycota	Parastagonospora pseudonodorum	MZ049620	100	-	-	-	-	-	-	-	0.114548	-	-	-	-	-	0.0325415	0.00678196
Ascomycota	Peltaster fructicola	HQ386247	100	-	-	-	-	-	-	-	0.114548	-	-	-	-	-	0.0325415	0.00678196
Ascomycota	Phaeosphaeria sp. 5238_188	OM950767	100	-	-	0.17331	-	-	-	-	-	-	-	-	-	0.00856751	-	0.00678196
Ascomycota	Taphrina sp. 5238_199	JF449752	100	-	-	-	-	-	-	0.03663	-	-	-	-	-	0.00856751	-	0.00678196
Basidiomycota	Tremellales sp. 5238_952	MW448745	100	-	-	-	-	-	0.0904977	-	-	-	-	-	-	-	0.0325415	0.00678196
Basidiomycota	Unidentified sp. 5238_1706	MT236891	100	-	-	-	-	-	-	0.03663	-	-	-	-	-	0.00856751	-	0.00678196
Ascomycota	Unidentified sp. 5238_1919	MG827624	100	-	-	-	-	-	-	0.03663	-	-	-	-	-	0.00856751	-	0.00678196
Basidiomycota	Unidentified sp. 5238_2502	MN903169	100	-	-	-	-	-	-	0.03663	-	-	-	-	-	0.00856751	-	0.00678196
Ascomycota	Unidentified sp. 5238_290	MN902367	100	-	-	-	-	-	-	0.03663	-	-	-	-	-	0.00856751	-	0.00678196
Basidiomycota	Unidentified sp. 5238_294	MG827632	100	-	-	0.17331	-	-	-	-	-	-	-	-	-	0.00856751	-	0.00678196
Ascomycota	Unidentified sp. 5238_309	MG827514	100	0.153374	-	-	-	-	-	-	-	-	-	-	-	0.00856751	-	0.00678196
Ascomycota	Unidentified sp. 5238_449	MN903086	100	-	-	-	-	-	-	-	0.114548	-	-	-	-	-	0.0325415	0.00678196
Basidiomycota	Unidentified sp. 5238_459	MT242041	100	-	-	-	-	-	-	-	-	-	-	0.0221779	-	0.00856751	-	0.00678196
Ascomycota	Unidentified sp. 5238_605	KP891661	100	-	-	-	-	-	-	-	-	-	-	0.0221779	-	0.00856751	-	0.00678196
Ascomycota	Unidentified sp. 5238_615	MN903113	100	-	-	-	-	-	-	-	0.114548	-	-	-	-	-	0.0325415	0.00678196
Ascomycota	Unidentified sp. 5238_978	MN902959	100	-	-	-	-	-	-	-	0.114548	-	-	-	-	-	0.0325415	0.00678196
